# Supplementary material for: Associations between SII, SIRI, and cardiovascular disease in obese individuals: a nationwide cross-sectional analysis
Source: Front Cardiovasc Med. 2024 Aug 22;11:1361088. doi: 10.3389/fcvm.2024.1361088 (PMC11374596; doi:10.3389/fcvm.2024.1361088)
Supplement: Supplementary file 1 [file Datasheet1.xlsx]

## Sheet: Sheet1
Year	seqn	sdmvpsu	sdmvstra	4yr	2yr	Weight	age	gender	race	education_levels	pir	bmi	waist(cm)	HDL(mmol/L)	TC	CKD_EPI_Scr	ALT	AST	uric_acid(umol/l)	FPG(mg/dl)	SII	CVD	DM	Hyperlipidemia	Hypertension	heart.attack	corory.heart.disease	congestive.heart.failure	angi	stroke	smoke	alcohol.user	BMI	eligstat	mortstat	ucod_leading	diabetes	hyperten	permth_int	permth_exm	Pregnt	cancer	bpxsar	bpxdar	asthma(1/0)	take_lipiddrug	take_hydrug	take_dmdrug	TyG
1999-2000	10	1	7	11226.4	22445.8		43	1	1	1		30.94	108	1.31	3.62	99.0225	20	26	356.9	89.8	175.789	0	0	0	1	0	0	0	0	0	2	2	30.94	Eligible	Assumed deceased	Diseases of heart (I00-I09, I11, I13, I20-I51)	No - Condition not listed as a multiple cause of death	No - Condition not listed as a multiple cause of death	231	231		No	142	95	0	0	0	0	7.6111
1999-2000	12	2	6	45672.1	95494.2		37	1	0	2	4.93	30.62	112.8	0.98	4.03	80.0001	35	17	339	82.9	966.875	0	0	1	1	0	0	0	0	0	0	3	30.62	Eligible	Assumed alive				236	236		No	174	99	0	0	0	0	8.70809
1999-2000	21	2	3	1925.4	2910.63		18	1	2		1.8	39.76	125.7	0.89	4.16	115.304	42	26	469.9	86.8	772.684		0	1	0								39.76	Eligible	Assumed alive				249	249			119	78	0	0	0	0	8.55795
1999-2000	25	1	5	63701.1	135254		42	0	0	2	1.77	37.6	114.5	1.42	4.11	109.661	24	22	309.3	102.6	531.423	0	0	1	1	0	0	0	0	0	1	3	37.6	Eligible	Assumed deceased	All other causes (residual)	No - Condition not listed as a multiple cause of death	No - Condition not listed as a multiple cause of death	142	142	no	No	119	85	0	0	1	0	9.24596
1999-2000	29	2	12	24539.2	47954.5		62	1	0	1	1.07	36.94	130.6	1.28	5.59	74.9551	26	17	463.9	142.1	4930	1	1	1	1	0	0	0	1	1	1	1	36.94	Eligible	Assumed deceased	Chronic lower respiratory diseases (J40-J47)	No - Condition not listed as a multiple cause of death	No - Condition not listed as a multiple cause of death	27	26		No	124	71	0	1	1	1	9.38138
1999-2000	33	1	13	4530.71	9463.23		46	1	2	1	1.78	36.16	116.1	1.21	4.89	109.721	42	25	458		508.87	0	0	0	0	0	0	0	0	0	1	2	36.16	Eligible	Assumed alive				245	244		No	107	71	0	0	0	0
1999-2000	40	1	13	1268.89	2310.18		68	0	2	0		30.23	99.3	1.39	6.54	70.0185	18	21	345		552.486	0	1	1	1	0	0	0	0	0	0	0	30.23	Eligible	Assumed deceased	Diseases of heart (I00-I09, I11, I13, I20-I51)	No - Condition not listed as a multiple cause of death	No - Condition not listed as a multiple cause of death	118	117		No	167	76	0	0	0	1
1999-2000	42	1	2	5216.19	9099.64		18	0	1			31.42	99.8	1.22	4.84	149.629	23	21	362.8	88.6	384.429		0	1	0								31.42	Eligible	Assumed alive				232	231	no		116	72	0	0	0	0	7.91812
1999-2000	66	1	3	15027.5	27489.7		37	1	2	2	4.13	30.38	95.1	1.21	5.56	100.897	34	33	410.4		501	0	0	1	0	0	0	0	0	0	0	1	30.38	Eligible	Assumed alive				238	236		No	130	71	0	0	0	0
1999-2000	69	1	7	14576.3	34823.9		27	1	1	2	2.57	40.24	114.6	1.47	5.66	99.2126	70	71	249.8	86.9	499.619	0	0	1	0	0	0	0	0	0	0	3	40.24	Eligible	Assumed alive				245	244		No	128	75	0	0	0	0	8.11542
1999-2000	83	1	7	5926.83	10703		60	0	1	1	2.4	32.14	111.4	1.42	6.49	66.0444	23	20	267.7		329	0	1	1	0	0	0	0	0	0	1	0	32.14	Eligible	Assumed deceased	Diseases of heart (I00-I09, I11, I13, I20-I51)	Yes - Condition listed as a multiple cause of death	No - Condition not listed as a multiple cause of death	232	232		No	118	72	0	0	0	1
1999-2000	108	2	5	37772.4	85618.7		22	1	0	2	4.55	38.41	117	0.72	4.6	123.319	24	20	481.8		886.667	1	0	1	0	0	0	0	0	1	0	0	38.41	Eligible	Assumed alive				241	241		No	125	73	0	0	0	0
1999-2000	117	2	1	27797.4	52602.9		34	1	0	1	0.67	34.2	105	1.11	7.03	113.35	53	27	386.6		281.4	0	0	1	1	0	0	0	0	0	1	3	34.2	Eligible	Assumed alive				237	236		No	139	97	0	0	1	0
1999-2000	118	1	5	12209.9	18410.1		85	1	0	2	2.71	30.67	119.7	0.98	7.14	72.0182	15	33	339	102.9	353.571	0	0	1	1	0	0	0	0	0	1	1	30.67	Eligible	Assumed deceased	Diseases of heart (I00-I09, I11, I13, I20-I51)	No - Condition not listed as a multiple cause of death	Yes - Condition listed as a multiple cause of death	42	41		No	172	78	0	0	1	0	9.13911
1999-2000	122	1	12	28547.4	58006.4		64	1	0	1	2.59	33.56	120.1	0.8	5.46	73.9094	19	20	303.3	112.7	622.095	0	0	1	1	0	0	0	0	0	1	2	33.56	Eligible	Assumed alive				242	241		No	134	52	0	0	1	0	9.38344
1999-2000	123	1	5	22805.6	43030.7		76	1	0	0	1.9	36.57	135	0.96	5.9	67.9346	16	19	404.5	103.2	339.889	0	0	1	0	0	0	0	0	0	2		36.57	Eligible	Assumed deceased	Malignt neoplasms (C00-C97)	No - Condition not listed as a multiple cause of death	No - Condition not listed as a multiple cause of death	58	57		No	117	77	0	0	0	0	9.18527
1999-2000	129	2	8	26144.1	54689.4		63	0	0	2	5	38.32	118.3	1.41	4.81	106.908	24	23	309.3	104.8	992.25	0	0	0	1	0	0	0	0	0	1	2	38.32	Eligible	Assumed alive				246	246		No	169			0	1	0	8.14856
1999-2000	132	2	8	60039.2	127479		41	0	0	2	2.59	41.93	132.6	1.02	4.73	84.6414	51	42	523.4	106.8	1200	0	0	1	0	0	0	0	0	0	2	1	41.93	Eligible	Assumed alive				246	245	no	No	112	67	1	0	0	0	9.80969
1999-2000	160	2	8	21909.7	45449.7		62	1	0	2	1.5			0.87	5.82	74.9551	29	18	386.6		555.333	0	0	1	1	0	0	0	0	0	1	2		Eligible	Assumed alive				245	245		No			0	0	1	0
1999-2000	164	2	13	37515.4	75154.8		51	1	0	2		30.17	100.6	0.83	2.9	91.4467	36	27	434.2		630.111	0	1	1	0	0	0	0	0	0	1	2	30.17	Eligible	Assumed alive				243	242		No	123	76		0	0	0
1999-2000	172	1	12	14368.3	30085		41	1	1	2		34.08	114.3	1.23	6.52	89.92	18	24	285.5	95.5	450.667	0	0	1	1	0	0	0	0	0	0	2	34.08	Eligible	Assumed deceased	All other causes (residual)	No - Condition not listed as a multiple cause of death	Yes - Condition listed as a multiple cause of death	211	210		No	133	94	0	0	0	0	8.69429
1999-2000	175	1	6	1695.25	2421.28		19	1	2		1.2	33.99	102.7	0.96	3.65	125.945	25	25	475.8		844.8		0	1	0								33.99	Eligible	Assumed alive				229	228			130	74	1	0	0	0
1999-2000	177	1	7	54375	111813		55	0	0	2	5	35.56	109.2	1.16	5.95	100.09	19	13	553.2	105.3	620.714	0	0	1	1	0	0	0	0	0	0	3	35.56	Eligible	Assumed alive				246	244	no	No	119	67	0	0	1	0	10.6204
1999-2000	178	2	9	6045.8	8799.3		60	0	1	2	5	31.74	98.5	1.67	7.84	99.4232	41	27	339	95.1	612	0	0	1	1	0	0	0	0	0	2	2	31.74	Eligible	Assumed alive				239	239		No	136	40	0	0	1	0	8.62396
1999-2000	211	2	11	18865.5	34978.9		76	1	0	2	2.4	31.3	117.3	1.17	4.76	84.3894	20	24	279.6	133.7	522.391	0	1	1	1	0	0	0	0	0	0	2	31.3	Eligible	Assumed deceased	Alzheimer's disease (G30)	Yes - Condition listed as a multiple cause of death	Yes - Condition listed as a multiple cause of death	75	75		No	144	73	0	1	0	0	9.01464
1999-2000	234	2	3	1928.54	3644.47		69	0	2	0	2.93	30.1	110.5	1.42	6.1	80.9628	25	31	327.1		340.75	0	0	1	0	0	0	0	0	0	0	0	30.1	Eligible	Assumed alive				249	248		No	137	69	0	0	0	0
1999-2000	257	2	1	21054.8	39065.1		75	1	0	1	2.49	35.1	113.6	1.54	4.86	61.2579	15	21	368.8		445.667	1	0	0	1	0	1	0	0	0	0	2	35.1	Eligible	Assumed deceased	Diseases of heart (I00-I09, I11, I13, I20-I51)	No - Condition not listed as a multiple cause of death	Yes - Condition listed as a multiple cause of death	129	127		No	181	64	0	0	1	0
1999-2000	259	2	12	33052.1	65031		54	1	0	1	5	31.66	109.3	0.68	5.4	79.288	23	39	523.4	90.5	586.158	0	0	1	0	0	0	0	0	0	2	3	31.66	Eligible	Assumed deceased	All other causes (residual)	No - Condition not listed as a multiple cause of death	No - Condition not listed as a multiple cause of death	165	162		No	120	71	0	0	0	0	8.78202
1999-2000	260	1	13	9239.5	17917.7		27	1	2	2		36.54	117.5	1.16	6.15	119.062	55	62	303.3		609.231	0	0	1	1	0	0	0	0	0	1	3	36.54	Eligible	Assumed alive				236	234		No	149	71	0	0	0	0
1999-2000	265	2	10	50095.3	99923.4		34	0	0	1	2.56	41.84	114.8	1.21	6.52	116	23	25	237.9		244.231	0	0	1	0	0	0	0	0	0	0	3	41.84	Eligible	Assumed alive				235	234	no	No	114	77	1	0	0	0
1999-2000	275	2	3	18860	34978.9		72	1	0	1	2.13	34.02	112.4	0.85	7.27	62.5626	38	29	452		412.409	0	0	1	1	0	0	0	0	0	1	1	34.02	Eligible	Assumed alive				248	248		No	100	68	0	0	1	0
1999-2000	300	1	11	46201	117527		21	0	0	1	2.05	30.26	100.3	1.22	4.4	127.092	14	17	202.2	81.9	540	0	0	1	0	0	0	0	0	0	2	3	30.26	Eligible	Assumed alive				231	229	no	No	114	89	1	0	0	0	8.1667
1999-2000	331	2	4	11976.7	26038		37	0	1	1		34.07	109.4	1.25	5.74	116.857	25	19	410.4	92.6	336.458	0	0	1	0	0	0	0	0	0	0		34.07	Eligible	Assumed alive				242	242	no	No	130	86	0	0	0	0	8.20459
1999-2000	332	1	12	1123.21	1951.06		71	1	2	0	0.53	33.48	117.7	1.39	5.69	87.4061	28	26	410.4		344.909	0	0	1	1	0	0	0	0	0	1	3	33.48	Eligible	Assumed deceased	Malignt neoplasms (C00-C97)	No - Condition not listed as a multiple cause of death	Yes - Condition listed as a multiple cause of death	30	30		No	172	100	1	0	1	0
1999-2000	333	2	6	5270.09	9231.01		42	1	2	2	2.51	33.09	104.2	0.6	4.09	107.155	28	20	208.2	95.2	734.158	0	0	1	0	0	0	0	0	0	1	1	33.09	Eligible	Assumed alive				235	235		No	102	65	0	0	0	0	7.98997
1999-2000	358	2	2	16860.1	33274.1		48	0	1	2	1.21	36.98	109.5	1.1	7.42	81.1435	14	15	392.6	92.1	370	0	0	1	1	0	0	0	0	0	2	1	36.98	Eligible	Assumed alive				246	245	no	No	173	90	0	0	0	0	8.94772
1999-2000	380	1	3	8176.53	14359.4		42	1	2	1	2.16	30.63	103.7	1.14	8.07	97.4148	66	21	440.2		264	0	0	1	0	0	0	0	0	0	2	3	30.63	Eligible	Assumed alive				238	237		No	117	84	0	0	0	0
1999-2000	382	2	9	8780.53	17249.1		80	0	3	0											657.143	0	1	0	1	0	0	0	0	0	0	1		Eligible	Assumed deceased	Diseases of heart (I00-I09, I11, I13, I20-I51)	No - Condition not listed as a multiple cause of death	No - Condition not listed as a multiple cause of death	15	15		No	178	62	0	0	0	1
1999-2000	388	2	4	12585.5	26457		24	1	3	1	0.7			1.78	3.13	135.872	31	32	273.6		396.308	0	0	0	0	0	0	0	0	0	0			Eligible	Assumed deceased	Influenza and pneumonia (J09-J18)	No - Condition not listed as a multiple cause of death	No - Condition not listed as a multiple cause of death	146	145		No	132	85	0	0	0	0
1999-2000	393	1	3	1747.75	2863.55		76	0	2	0	1	30.11	92.4	0.93	5.35	86.3628	19	26	172.5	125.1	346.667	0	0	1	1	0	0	0	0	0	0		30.11	Eligible	Assumed deceased	Malignt neoplasms (C00-C97)	No - Condition not listed as a multiple cause of death	No - Condition not listed as a multiple cause of death	163	163		No	177	67	0	0	1	0	9.73809
1999-2000	410	1	10	1595.13	2658.99		70	0	2	2	4.27	32.77	96.2	1	5.77	60.3103	17	20	309.3		371	0	0	1	1	0	0	0	0	0	0	2	32.77	Eligible	Assumed alive				248	248		No	168	92	1	0	0	0
1999-2000	424	2	7	19964.6	42899.8		69	0	3	0		33.53	101.4	1.44	5.9	80.9628	17	19	339		307.259	0	0	1	0	0	0	0	0	0	0		33.53	Eligible	Assumed deceased	Diseases of heart (I00-I09, I11, I13, I20-I51)	No - Condition not listed as a multiple cause of death	No - Condition not listed as a multiple cause of death	216	216		No			0	0	0	0
1999-2000	426	1	5	64280.7	134156		45	0	0	2		39.84	113	1.44	5.38	71.8886	17	22	226		575.556	0	0	1	0	0	0	0	0	0	1	3	39.84	Eligible	Assumed alive				235	234	no	No	115	62	0	0	0	0
1999-2000	429	2	9	7555.91	14401.1		43	1	3	1	1.88	41.23	126.8	0.74	4.47	96.7329	39	24	398.5		559.68	0	0	1	0	0	0	0	0	0	2	3	41.23	Eligible	Assumed alive				239	239		No	118	67	0	0	0	0
1999-2000	434	2	1	36040	71862.6		58	1	0	1		32.09	109	0.74	4.24	77.0911	19	21	565.1	103.9	219.818	0	0	1	0	0	0	0	0	0	1	0	32.09	Eligible	Assumed deceased	Diseases of heart (I00-I09, I11, I13, I20-I51)	No - Condition not listed as a multiple cause of death	No - Condition not listed as a multiple cause of death	206	205		No	104	50	0	1	0	0	9.01919
1999-2000	437	2	3	23327	45680		56	0	3	2	0.81	32	121.2	1.22	4.89	105.053	17	16	267.7		1480.07	0	0	1	1	0	0	0	0	0	2	3	32	Eligible	Assumed deceased	Chronic lower respiratory diseases (J40-J47)	No - Condition not listed as a multiple cause of death	No - Condition not listed as a multiple cause of death	81	80	no	No			0	0	1	0
1999-2000	439	1	7	13960.3	32990.2		30	1	1	2	0.78	30.53	97.5	1.45	4.19	108.491	16	19	380.7	95.2	251.679	0	0	0	1	0	0	0	0	0	1	3	30.53	Eligible	Assumed alive				245	244		No	137	104	0	0	0	0	8.21954
1999-2000	461	2	11	46550.6	98473.8		24	1	0	2	1.58			1.29	4.97	110.545	57	34	309.3		867	0	0	0	0	0	0	0	0	0	2			Eligible	Assumed alive				231	231		No	113	69	0	0	0	0
1999-2000	489	1	8	48575.5	104720		40	0	0	2	5	31.6	96.8	1.09	5.95	99.2561	22	26	297.4	97.4	394.655	0	0	1	0	0	0	0	0	0	0		31.6	Eligible	Assumed alive				242	241	no	No				0	0	0	9.04473
1999-2000	493	3	1	20923.7	41571.6		66	1	0	1		34.15	113	1.08	5.87	90.5306	37	25	475.8		748	0	1	1	0	0	0	0	0	0	0	2	34.15	Eligible	Assumed alive				241	241		No	114	62	0	0	0	0
1999-2000	505	1	7	5444.24	9328.23		60	1	1	2	1.81	41.43	125.6	1.02	4.65	87.8762	22	24	511.5	118.1	293.765	0	0	0	1	0	0	0	0	0	1	2	41.43	Eligible	Assumed alive				245	245		No	110	72	0	0	1	0	8.74182
1999-2000	508	2	13	7220.91	14027.7		78	0	1	0		30.74	107.6	1.39	5.72	98.1682	16	20	261.7		406.333	0	0	1	1	0	0	0	0	0	0	1	30.74	Eligible	Assumed deceased	Diseases of heart (I00-I09, I11, I13, I20-I51)	No - Condition not listed as a multiple cause of death	No - Condition not listed as a multiple cause of death	157	157		No	146	79	0	0	1	0
1999-2000	510	1	10	1728.09	2601.8		19	1	2		2.51	31.02	107.6	0.82	4.73	132.635	165	58	493.7		422.172		0	1	0								31.02	Eligible	Assumed alive				242	241			122	73	0	0	0	0
1999-2000	542	2	6	4642.61	8126.35		40	0	2	1	2.4	36.07	106.4	1.82	6	111.213	15	15	291.5	105	1941.26	0	0	1	1	0	0	0	0	0	2	1	36.07	Eligible	Assumed alive				234	233	no	No	155	91	0	0	0	0	8.88807
1999-2000	543	2	5	14497.7	34831.3		36	1	1	2		36.5	116.6	0.87	5.04	117.462	28	33	392.6		385.294	0	0	1	1	0	0	0	0	0	0	0	36.5	Eligible	Assumed alive				241	241		No	143	86		0	0	0
1999-2000	560	1	11	38828.9	80948		66	0	0	1	1.19	41.48	113.9							97.4	370.051	1	0	0	1	0	0	0	0	1	2	0	41.48	Eligible	Assumed deceased	Diseases of heart (I00-I09, I11, I13, I20-I51)	Yes - Condition listed as a multiple cause of death	No - Condition not listed as a multiple cause of death	42	42		No	151	73	0	0	1	0
1999-2000	561	1	7	29251	47733.9		77	0	0	1	0.99	36.65	111.5	1.06	5.12	50.8426	14	27	392.6		296.25	0	1	1	0	0	0	0	0	0	0	1	36.65	Eligible	Assumed deceased	Accidents (unintentiol injuries) (V01-X59, Y85-Y86)	No - Condition not listed as a multiple cause of death	No - Condition not listed as a multiple cause of death	62	61		No			0	0	0	1
1999-2000	562	2	7	21548.8	52594.4		35	1	3	1	1.62			1.41	3.67	112.556	14	18	297.4	106.5	711.083	0	0	0	0	0	0	0	0	0	2	3		Eligible	Assumed alive				246	246		No	115	66	0	0	0	0	8.11813
1999-2000	570	1	12	35742.9	81627.5		51	1	0	1	3.2	37.5	122.5								445.714	0	0	1	1	0	0	0	0	0	2	3	37.5	Eligible	Assumed deceased	Cerebrovascular diseases (I60-I69)	No - Condition not listed as a multiple cause of death	No - Condition not listed as a multiple cause of death	229	228		No	126	76		1	1	0
1999-2000	593	1	1	46327.9	95804.4		35	1	0	1	1.4	36.96	129	0.98	4.55	90.609	48	29	374.7	95.3	550.042	0	0	1	1	0	0	0	0	0	1	3	36.96	Eligible	Assumed alive				232	231		No	131	93	0	0	0	0	9.10563
1999-2000	615	1	8	16772.5	35884.3		38	0	1	1		38.36	116.6	1.25	4.78	130.017	23	19	315.2	83.8	417.742	0	0	1	0	0	0	0	0	0	0		38.36	Eligible	Assumed alive				242	242	no	No			0	0	0	0	8.60282
1999-2000	628	2	5	21832.3	49148.2		64	0	0	1	1.78	36.6	111	0.97	7.06	93.9585	36	20	220.1		335.741	0	1	1	0	0	0	0	0	0	2	0	36.6	Eligible	Assumed alive				241	241		No	103	61	0	0	0	1
1999-2000	644	2	13	17399	38965.5		32	0	1	2	2.02	36.21	100	1.34	4.65	135.614	12	16	380.7		699.214	0	0	0	1	0	0	0	0	0	0	0	36.21	Eligible	Assumed alive				244	243	no	No	113	68	0	0	1	0
1999-2000	646	1	6	63786.2	136516		45	0	3	1	4.52	33.2	108.3	0.82	4.27	113.492	52	47	356.9		361.552	0	0	1	0	0	0	0	0	0	2	3	33.2	Eligible	Assumed alive				229	228	no	No	114	77		0	0	0
1999-2000	655	2	10	32806.4	70877.7		69	1	0	1	2.56	35.92	121.7		6.52	63.895	33	34	458		789.684	1	1	1	1	0	1	0	0	1	0	0	35.92	Eligible	Assumed deceased	Cerebrovascular diseases (I60-I69)	No - Condition not listed as a multiple cause of death	No - Condition not listed as a multiple cause of death	175	174		No	143	47	0	1	1	1
1999-2000	665	1	10	39126.5	86972.4		28	1	0	1	2.33	33.46	112.2	0.78	5.87	85.2212	34	22	356.9		769.091	0	0	1	0	0	0	0	0	0	0	2	33.46	Eligible	Assumed alive				247	247		No	112	80		0	0	0
1999-2000	678	1	7	4279.61	9988.64		61	1	1	1		31.94	109.3	0.87	6.21	70.6125	34	24	458		443.586	0	1	1	1	0	0	0	0	0	2	3	31.94	Eligible	Assumed alive				245	243		No	135	82	0	0	1	0
1999-2000	681	1	4	14680.2	27270.2		48	1	2	2	2.93	37.07	121.1	1.11	4.94	93.3943	57	37	291.5		498.793	0	1	0	0	0	0	0	0	0	1	3	37.07	Eligible	Assumed alive				249	248		No	126	67	0	0	0	1
1999-2000	692	2	6	36143.1	74069.3		53	1	0	2	5	42.21	132.6	1.01	4.47	90.1709	21	18	380.7	107.8	418.409	0	0	1	0	0	0	0	0	0	0	2	42.21	Eligible	Assumed alive				232	231		No	124	81	0	0	0	0	8.90711
1999-2000	701	2	8	16097.7	34866.3		32	0	1	2		38.56	126.5	0.82	5.15	143.341	21	21	368.8	224.4	217	0	1	1	0	0	0	0	0	0	1	1	38.56	Eligible	Assumed alive				248	247	no	No	117	85	0	0	0	1	10.3371
1999-2000	703	2	7	36628.2	84377.4		33	0	3	0	2.11	31.69	93.1	1.54	3.75	116.818	14	14	267.7	88.4	529.467	0	0	0	0	0	0	0	0	0	0	2	31.69	Eligible	Assumed alive				246	246	no	No	117	71	0	0	0	0	8.07918
1999-2000	708	2	13	6967.9	13160.6		26	0	2	0	0.4	34.67	99.1	0.86	4.06	129.697	61	29	350.9	86	442.429	0	0	1	0	0	0	0	0	0	0	0	34.67	Eligible	Assumed alive				244	243	no	No	114	74	1	0	0	0	8.34617
1999-2000	723	2	4	11976.7	26038		32	0	1	1		43.71	127	1.71	6.83	90.7958	28	23	392.6	90.9	688.8	0	0	1	1	0	0	0	0	0	0		43.71	Eligible	Assumed alive				237	237	no	No	134	86	0	0	0	0	8.30525
1999-2000	741	2	6	13426.2	26685.9		80	0	0	1	2.1	39.16	133.1	1.52	4.34	83.9699	12	20	297.4		983.333	0	0	0	1	0	0	0	0	0	1	1	39.16	Eligible	Assumed deceased	Diseases of heart (I00-I09, I11, I13, I20-I51)	No - Condition not listed as a multiple cause of death	No - Condition not listed as a multiple cause of death	218	216		No	165	72	0	0	0	0
1999-2000	764	3	1	39417	73107.1		39	1	0	1		37.18	115.5	0.91	5.4	99.4895	35	28	458		779.385	0	0	1	0	0	0	0	0	0	0	1	37.18	Eligible	Assumed alive				243	243		No	127	85	0	0	0	0
1999-2000	773	1	5	4362.46	8194.15		19	0	1			34.62	108.7	1.34	4.29	132.608	16	19	285.5	87.6	295.077		0	0	0								34.62	Eligible	Assumed alive				235	235	no		97	69	0	0	0	0	7.90677
1999-2000	781	2	11	17299.7	31809		43	0	1	1	2.09	32.48	99.2	1.18		66.6376	11	15	297.4	115.1	1355.67	0	0	1	1	0	0	0	0	0	0	1	32.48	Eligible	Assumed alive				231	230	no	No	146	65	0	0	1	0
1999-2000	782	1	3	2132.71	4585.11		61	0	2	0	5	32.4	105.4	1.24	4.63	73.5475	19	18	291.5		309.429	0	0	1	1	0	0	0	0	0	2	0	32.4	Eligible	Assumed alive				238	237		No	142	70	0	0	0	0
1999-2000	784	1	13	10485.9	19304.2		33	1	2	1	2.25	32.31	100.2	1.17	6.05	120.212	104	64	416.4	105.9	1472.29	0	0	1	1	0	0	0	0	0	2	3	32.31	Eligible	Assumed alive				236	235		No	140	76	0	0	0	0	9.26265
1999-2000	788	1	7	7234.14	12576.4		80	1	0	2	2.87	30.73	109.2	1.34	5.28	53.4501	18	24	309.3	112.8	663	0	0	1	0	0	0	0	0	0	1	2	30.73	Eligible	Assumed deceased	Diseases of heart (I00-I09, I11, I13, I20-I51)	No - Condition not listed as a multiple cause of death	No - Condition not listed as a multiple cause of death	15	14		No	123	71	0	0	0	0	8.67686
1999-2000	793	2	8	17251.6	35269		28	0	1	1	1.83	38.13	105.2	1.6	7.11	124.484	27	39	255.8	94.4	685.263	0	0	1	0	0	0	0	0	0	0	3	38.13	Eligible	Assumed alive				245	245	no	No	101	80	0	0	0	0	8.18513
1999-2000	800	1	11	34315.5	60263.7		70	0	0	2	3.55	31.97	108.5	1.53	5.9	69.0417	14	14	279.6		497.76	0	1	1	1	0	0	0	0	0	0	1	31.97	Eligible	Assumed deceased	Diseases of heart (I00-I09, I11, I13, I20-I51)	Yes - Condition listed as a multiple cause of death	Yes - Condition listed as a multiple cause of death	137	136		No	181	70	1	0	1	1
1999-2000	812	1	7	12706.6	25240		56	0	1	2	3.18	37.67	99.5	1.65	5.61	76.7092	21	22	243.9		444.8	0	0	1	1	0	0	0	0	0	0	0	37.67	Eligible	Assumed alive				244	243	no	No	157	44	0	0	1	0
1999-2000	823	1	7	10865.7	20727.9		52	1	1	1		34.68		1.36	6.08	92.956	18	19	374.7	91.1	397.297	1	0	1	1	0	0	0	0	1	1		34.68	Eligible	Assumed deceased	Cerebrovascular diseases (I60-I69)	No - Condition not listed as a multiple cause of death	No - Condition not listed as a multiple cause of death	229	228		No	151	75	0	0	1	0	8.5724
1999-2000	831	2	5	50284.7	108741		49	1	0	2	4.55	35.8	113.4	0.67	6.31	73.5329	28	21	499.6		433.909	0	0	1	1	0	0	0	0	0	0	2	35.8	Eligible	Assumed alive				242	242		No	125	91	0	0	0	0
1999-2000	852	2	6	26470.5	42813		76	0	0	1	1.6	30.15	99.6	1.03	7.55	45.8458	24	22	434.2	113.1	495	0	0	1	1	0	0	0	0	0	0	2	30.15	Eligible	Assumed alive				232	230		No	159	97	0	0	0	0	9.52819
1999-2000	875	2	2	2062.51	3591.66		74	0	2	0	0.08	35.41	118	1.59	6.75	78.1685	16	17	255.8	100.8	648.375	0	0	1	1	0	0	0	0	0	0	2	35.41	Eligible	Assumed deceased	Accidents (unintentiol injuries) (V01-X59, Y85-Y86)	No - Condition not listed as a multiple cause of death	No - Condition not listed as a multiple cause of death	24	23		No	177	93	0	0	0	0	9.11849
1999-2000	885	2	8	24238.9	38443.7		72	0	0	1	2.62	32.32	111	1.14	4.73	35.5901	14	15	654.3		716.286	1	0	1	1	0	1	0	0	0	0	2	32.32	Eligible	Assumed deceased	Accidents (unintentiol injuries) (V01-X59, Y85-Y86)	No - Condition not listed as a multiple cause of death	Yes - Condition listed as a multiple cause of death	230	229		No	117	59	1	1	1	0
1999-2000	887	2	6	5624.79	10448.7		56	1	2	0	5	30.08	99.9	1.21	4.09	97.1188	55	34	458	109.3	289.08	0	0	0	0	0	0	0	0	0	1	2	30.08	Eligible	Assumed deceased	Malignt neoplasms (C00-C97)	No - Condition not listed as a multiple cause of death	No - Condition not listed as a multiple cause of death	24	23		No	128	75	0	0	0	0	8.044
1999-2000	889	2	9	3539.88	6980.01		80	1	1	0	1.78	37.4	127.4	1.22	3.26	76.3583	20	21	392.6	144.5	898.909	1	1	0	1	0	1	0	0	0	0	2	37.4	Eligible	Assumed deceased	Diseases of heart (I00-I09, I11, I13, I20-I51)	No - Condition not listed as a multiple cause of death	No - Condition not listed as a multiple cause of death	35	35		No	146	86	1	0	1	0	8.5842
1999-2000	897	1	3	6129.83	10062.1		54	0	2	0	2.17	33.68	104.4	1.44	7.37	89.9594	65	38	356.9	103.7	790.364	0	0	1	1	0	0	0	0	0	0	0	33.68	Eligible	Assumed alive				238	236	no	No	149	79	0	0	0	0	9.17946
1999-2000	905	2	12	14048.9	32010.7		31	0	1	2	1.97	43.41	127.1	1.34	4.37	136.57	10	16	303.3	89.9	597.333	0	0	0	0	0	0	0	0	0	0	1	43.41	Eligible	Assumed alive				243	242	no	No	123	77		0	0	0	8.48768
1999-2000	914	2	7	10733.6	21217		41	1	1	1	5	45.19	135	0.95	4.37	100.424	41	26	446.1	97.6	324	0	0	1	0	0	0	0	0	0	0	0	45.19	Eligible	Assumed alive				231	230		No	124	83	0	0	0	0	8.45208
1999-2000	920	2	7	26511.1	53158		56	0	3	1	1.42	30.61	102	0.98	4.27	52.7611	30	26	309.3		776.556	0	0	1	1	0	0	0	0	0	0	2	30.61	Eligible	Assumed alive				231	231	no	No	141	74	1	0	0	0
1999-2000	924	1	4	9890.58	16956.8		42	0	2	2	1.5	37.86	118.5	0.66	5.48	115.909	13	16	249.8		293.75	0	1	1	0	0	0	0	0	0	1	3	37.86	Eligible	Assumed alive				247	247	no	No	125	70	0	0	0	0
1999-2000	956	3	1	28877	56189.6		56	0	3	1	0.75	33.59	91.9	1.44	3.96	66.5429	12	21	410.4	112.7	350	0	0	0	1	0	0	0	0	0	1	1	33.59	Eligible	Assumed alive				242	241	no	No	131	72	0	0	1	0	8.81071
1999-2000	961	1	1	39418.5	78967.3		51	1	0	2	5	35.11	115.2	1.31	5.53	72.5071	17	18	232		194.542	0	0	1	0	0	0	0	0	0	0	2	35.11	Eligible	Assumed alive				233	232		No	112	84	0	0	0	0
1999-2000	962	1	7	32948.8	68248.2		51	0	0	1	5	31.33	91.8	1.25	5.95	102.943	38	37	303.3	92.1	783.3	0	0	1	1	0	0	0	0	0	0	0	31.33	Eligible	Assumed alive				245	244	no	No	150	83	0	0	0	0	9.24137
1999-2000	971	2	9	14838.3	34345.8		26	0	1	1	2.26	38.45	117.5	1	3.93	159.821	8	10	279.6	166.9	921.25	0	1	1	1	0	0	0	0	0	0		38.45	Eligible	Assumed alive				239	238	no	No	131	78	0	0	0	1	8.70091
1999-2000	976	2	4	9608.72	18000.7		41	1	1	2	3.26	34.74	110.1	1.19	5.66	113.408	16	16	410.4	107.8	599.5	0	0	1	1	0	0	0	0	0	0		34.74	Eligible	Assumed alive				236	236		No	139	98	0	0	0	0	8.04757
1999-2000	980	2	2	10273.6	18179.4		26	1	2	0	1.59	39.51	120.6	0.93	4.55	126.271	39	49	458	100.4	579.545	0	0	1	0	0	0	0	0	0	0	3	39.51	Eligible	Assumed alive				245	244		No	126	77	0	0	0	0	9.507
1999-2000	986	2	4	5702.25	11342.6		60	0	1	1	0.94	32.09	98.7	1.25	5.77	66.0444	36	25	291.5		549.7	1	0	1	1	1	0	0	0	0	1	1	32.09	Eligible	Assumed deceased	Malignt neoplasms (C00-C97)	No - Condition not listed as a multiple cause of death	No - Condition not listed as a multiple cause of death	199	198		No	176	24	0	1	1	0
1999-2000	988	2	7	37885.9	73614.8		38	0	3	2		30.83	96.8	0.89	5.53	86.4441	25	17	422.3	92.4	749.517	0	0	1	0	0	0	0	0	0	1	3	30.83	Eligible	Assumed alive				246	245	no	No	115	85	1	0	0	0	9.12125
1999-2000	1000	2	13	5363.69	9945.83		53	1	2	2	5	30.34	114.4	1.31	7.11	64.6129	37	18	695.9		364.914	0	0	1	1	0	0	0	0	0	1	3	30.34	Eligible	Assumed deceased	All other causes (residual)	No - Condition not listed as a multiple cause of death	Yes - Condition listed as a multiple cause of death	229	228		No	138	97	0	0	1	0
1999-2000	1009	1	8	49265.5	110068		39	0	0	2	4.64	33.32	101.7	1	5.95	74.9833	23	18	315.2	100.5	997.294	0	0	1	0	0	0	0	0	0	0	3	33.32	Eligible	Assumed alive				242	242	no	No	117	75	0	0	0	0	9.00461
1999-2000	1025	1	1	37271.1	74507.1		53	1	0	1	5	41.49	123.3								520.667	0	0	0	0	0	0	0	0	0	1	1	41.49	Eligible	Assumed alive				233	233		No	132	78	0	0	0	0
1999-2000	1026	2	11	30696.3	69904.4		62	0	0	1		34.5	120.8	0.91	4.03	95.2878	69	43	434.2		388.607	0	1	1	1	0	0	0	0	0	1	3	34.5	Eligible	Assumed alive				231	230		No	106	64	0	0	1	1
1999-2000	1029	2	10	33710.6	60581.2		68	1	0	2		30.49	113	1.15	5.9	81.1531	29	23	368.8	116.2	397.059	0	0	1	1	0	0	0	0	0	0	0	30.49	Eligible	Assumed deceased	All other causes (residual)	No - Condition not listed as a multiple cause of death	No - Condition not listed as a multiple cause of death	242	242		No	140	45	0	1	1	0	9.19796
1999-2000	1030	1	7	7665.94	13382.8		69	0	1	1	0.96	38.51	113.7	1.59	6.39	104.575	17	17	315.2	146.1	523.923	0	1	1	1	0	0	0	0	0	1	2	38.51	Eligible	Assumed deceased	Diseases of heart (I00-I09, I11, I13, I20-I51)	Yes - Condition listed as a multiple cause of death	No - Condition not listed as a multiple cause of death	153	152		No	172	61	0	0	1	1	9.26096
1999-2000	1041	1	3	6447.62	11140.4		41	0	2	1	3.89	35.93	98.6	1.22	6.13	110.434	29	26	267.7		372.455	0	0	1	0	0	0	0	0	0	2	3	35.93	Eligible	Assumed alive				238	238	no	No	122	79	0	0	0	0
1999-2000	1063	2	6	816.167	1459.73		24	0	2	0	3.82	32.71	101.8	1.21	6.44	111.063	14	19	386.6	93.6	965.217	0	0	1	0	0	0	0	0	0	0	1	32.71	Eligible	Assumed alive				234	233	no	No	110	62	0	0	0	0	8.93348
1999-2000	1065	2	13	8906.32	16629.7		73	1	3	0	0.86	31.18	108.4	1	6.23	78.3523	22	19	315.2	105.4	603.529	0	1	1	0	0	0	0	0	0	1	2	31.18	Eligible	Assumed deceased	All other causes (residual)	No - Condition not listed as a multiple cause of death	Yes - Condition listed as a multiple cause of death	202	201		No	133	77	0	0	0	1	9.19572
1999-2000	1068	1	3	12780.1	21772.4		33	1	2	1	0.87	31.17	105.5	1	4.84	120.212	31	21	386.6		254.526	0	0	1	0	0	0	0	0	0	2	3	31.17	Eligible	Assumed alive				239	237		No	122	80	0	0	0	0
1999-2000	1076	1	11	20810	44763.5		19	1	3		0.36	30.04	98.1	0.76	4.47	114.496	28	21	446.1		328.174		0	1	0								30.04	Eligible	Assumed alive				231	231			131	62	0	0	0	0
1999-2000	1092	2	3	1965.77	2488.56		66	0	2	0	0.06	35.68	106								605	0	0	0	1	0	0	0	0	0	1	0	35.68	Eligible	Assumed alive				247	246		No	130	80	0	0	0	0
1999-2000	1093	2	4	12796.9	24283.6		42	0	1	1	2.15	36.01	106.6	1.11	5.38	112.824	20	23	321.2		360.556	0	0	1	0	0	0	0	0	0	0	0	36.01	Eligible	Assumed alive				237	236	no	No	115	70	1	0	0	0
1999-2000	1104	2	5	4787.02	7735.37		44	0	2	2	4.11	40.89		1.14	4.27	122.173	27	24	327.1	101.6	695.357	0	0	1	0	0	0	0	0	0	0	3	40.89	Eligible	Assumed alive				242	241	no	No	116	70	0	0	0	0	8.37055
1999-2000	1120	1	3	5923.85	10062.1		55	0	2	0	0.05	34.29	113.2	1.05	5.2	105.793	37	36	279.6		396.667	0	0	1	1	0	0	0	0	0	0	2	34.29	Eligible	Assumed alive				238	237	no	No	136	87	0	1	1	0
1999-2000	1122	2	9	9929.41	19596.2		45	0	1	1	1.33	36.9	95	1.28	4.42	94.8693	19	17	232		492.708	0	0	1	1	0	0	0	0	0	2	1	36.9	Eligible	Assumed alive				239	239	no	No	134	92	0	0	0	0
1999-2000	1127	2	1	38621.3	90777.9		28	0	0	2	3.64	32.55	111	1.36	4.86	120.994	17	19	350.9		686.182	0	0	0	0	0	0	0	0	0	0	3	32.55	Eligible	Assumed alive				237	236	no	No	100	10	0	0	0	0
1999-2000	1128	1	13	13246.6	25268.9		59	0	1	2	3.83	47.77	114	1.23	5.64	100.124	15	18	285.5		555.692	0	0	1	1	0	0	0	0	0	0	0	47.77	Eligible	Assumed alive				236	235	no	No	150	86	0	0	1	0
1999-2000	1131	1	11	39956.8	90421.5		28	0	0	2	5	33.17	112.5	1.17	4.78	107.986	17	19	249.8		867.864	0	0	1	0	0	0	0	0	0	0	3	33.17	Eligible	Assumed alive				231	231	no	No	111	77	0	0	0	0
1999-2000	1138	1	4	3201.68	5068.03		19	0	2		1.5	30.22	102	1.31	4.47	136.234	14	18	220.1		603.257		0	0	0								30.22	Eligible	Assumed alive				247	247	no		115	69		0	0	0
1999-2000	1139	1	5	20209.1	43039.6		65	0	0	1	5	32.17	105.7								789.286	0	0	0	1	0	0	0	0	0	0	2	32.17	Eligible	Assumed alive				232	231		No	100	64	0	0	1	0
1999-2000	1158	2	8	12018.7	24030.1		49	1	1	2	5	38.31	125.8	1.31	3.88	107.211	32	32	392.6		317.583	0	0	0	0	0	0	0	0	0	0	2	38.31	Eligible	Assumed alive				247	247		No	106	73	0	0	0	0
1999-2000	1170	1	3	1940.7	2810.03		65	0	2	0	2.67	56.34		0.94	4.65	93.3007	21	17	410.4		666.5	0	1	1	1	0	0	0	0	0	1	0	56.34	Eligible	Assumed deceased	All other causes (residual)	No - Condition not listed as a multiple cause of death	No - Condition not listed as a multiple cause of death	185	184		No	166	75	0	0	1	0
1999-2000	1171	1	12	1441.81	2435.92		62	1	2	2	3.25	32.41	110.2	0.85	7.09	84.6466	22	20	321.2	306.6	782.727	0	1	1	0	0	0	0	0	0	1	1	32.41	Eligible	Assumed alive				239	238		No	123	66		0	0	1	11.5849
1999-2000	1173	2	5	4897.93	9328.23		68	1	1	1	0.62	39.03	134.2	1.17	5.84	56.1452	14	22	428.3		363.75	0	1	1	1	0	0	0	0	0	1	3	39.03	Eligible	Assumed deceased	All other causes (residual)	No - Condition not listed as a multiple cause of death	No - Condition not listed as a multiple cause of death	123	122		No	160	76	0	0	0	0
1999-2000	1179	1	1	22992.2	48966.9		60	0	0	1	1.51	33.26	100.4								184.865	0	1	0	1	0	0	0	0	0	0	2	33.26	Eligible	Assumed alive				233	232		No	125	78	0	0	0	1
1999-2000	1182	2	10	47726.7	99923.4		30	0	0	2	2.56	47.47	129.3	1	4.6	106.479	30	26	321.2		487.667	0	0	1	0	0	0	0	0	0	0	3	47.47	Eligible	Assumed alive				236	235	no	No	107	74	0	0	0	0
1999-2000	1183	1	1	48004.3	103947		32	1	0	1	2.64	30.27	103.2	0.89	5.84	104.504	38	22	374.7	105.1	612.5	0	0	1	0	0	0	0	0	0	2	3	30.27	Eligible	Assumed alive				233	232		No	114	58	0	0	0	0	8.84457
1999-2000	1192	1	1	10146.1	18739.4		74	1	0	1	1.2	30.71	111.8	0.98	4.4	42.9445	14	18	356.9		897	1	0	1	1	1	1	1	0	0	1	1	30.71	Eligible	Assumed deceased	Cerebrovascular diseases (I60-I69)	No - Condition not listed as a multiple cause of death	No - Condition not listed as a multiple cause of death	124	123		No	128	66		1	1	0
1999-2000	1195	2	1	25392.7	52464.2		61	1	0	2	5	37.31	122.7	0.93	5.35	85.2434	35	22	398.5	91	759	0	0	1	0	0	0	0	0	0	1	2	37.31	Eligible	Assumed alive				237	236		No	135	89	0	0	0	0	8.70806
1999-2000	1196	2	4	12409.9	23928.2		52	0	1	2	5	47.33	133	0.72	4.34	90.3172	10	16	380.7	102.2	492.75	1	0	1	1	0	0	1		0	0	3	47.33	Eligible	Assumed deceased	Malignt neoplasms (C00-C97)	No - Condition not listed as a multiple cause of death	No - Condition not listed as a multiple cause of death	132	131	no	No			0	0	1	0	9.13779
1999-2000	1201	2	4	10291.7	18565.7		48	0	1	1	0.85	30.24	96.2	1.34	3.47	92.891	10	18	255.8		927	0	0	0	0	0	0	0	0	0	0	0	30.24	Eligible	Assumed alive				237	236	no	No	109	57	0	0	0	0
1999-2000	1203	1	9	19240.8	38537.9		75	1	0	2		31.79	109.6	0.86	4.32	84.9843	59	60	463.9	114.1	465.471	1	0	1	1	0	1	0	0	0	1	2	31.79	Eligible	Assumed deceased	Malignt neoplasms (C00-C97)	No - Condition not listed as a multiple cause of death	No - Condition not listed as a multiple cause of death	110	110		No	164	59	0	1	1	0	9.14987
1999-2000	1210	2	7	33414.3	67003.8		56	0	3	2	1.8	38.97	107.4	1.34	7.47	47.682	19	30	517.5		212.457	1	0	1	1	0	0	1	0	0	1	2	38.97	Eligible	Assumed deceased	All other causes (residual)	No - Condition not listed as a multiple cause of death	No - Condition not listed as a multiple cause of death	81	80	no	No	108	70	0	0	1	0
1999-2000	1221	2	9	35339.6	74439.9		47	0	3	2	3.56	40.32	110.3	1.19	4.73	105.876	16	17	261.7	94.6	421.667	0	0	1	1	0	0	0	0	0	2	3	40.32	Eligible	Assumed alive				239	239	no	No	140	70	0	0	0	0	8.62719
1999-2000	1231	2	1	38825.1	101654		28	1	0	2	2.46	44.77	144.7	1.05	6.31	107.482	172	94	463.9		355.633	0	0	1	0	0	0	0	0	0	0	3	44.77	Eligible	Assumed alive				237	236		No	124	79	0	0	0	0
1999-2000	1243	1	11	6230.06	11360.1		45	0	2	2	4.69	33.61	105.8	0.87	4.91	113.492	21	17	130.9	179.4	545.1	0	1	1	0	0	0	0	0	0	2	0	33.61	Eligible	Assumed deceased	All other causes (residual)	Yes - Condition listed as a multiple cause of death	No - Condition not listed as a multiple cause of death	211	210	no	No	110	68	0	0	0	1	10.0299
1999-2000	1244	1	13	952.213	1816.31		66	1	2	1	2.44	38.04	130.4	0.96	5.43	72.8783	31	19	291.5	120.7	970.588	1	0	1	1	0	0	0	0	1	1	1	38.04	Eligible	Assumed deceased	Malignt neoplasms (C00-C97)	No - Condition not listed as a multiple cause of death	No - Condition not listed as a multiple cause of death	209	207		No	144	89	0	0	0	0	9.74914
1999-2000	1245	2	13	5111.92	8475.27		43	1	2	2	5	30.87	108.5	0.95	5.25	106.405	38	28	356.9		357.882	0	0	1	1	0	0	0	0	0	0	2	30.87	Eligible	Assumed deceased	Malignt neoplasms (C00-C97)	No - Condition not listed as a multiple cause of death	No - Condition not listed as a multiple cause of death	139	139		No	110	73	0	0	0	0
1999-2000	1252	1	12	5518.31	9304.98		42	1	2	1	2.69	37.83	122.4	1.07	5.92	107.155	60	29	339	104.1	483.158	0	0	1	0	0	0	0	0	0	0	3	37.83	Eligible	Assumed alive				240	239		No	132	83	0	0	0	0	8.1569
1999-2000	1262	1	7	11872.8	22235.8		85	0	0	1	1.19	35.04	118.2	1.28	3.9	38.894	13	23	309.3		969	0	0	1	1	0	0	0	0	0	0	1	35.04	Eligible	Assumed deceased	Diseases of heart (I00-I09, I11, I13, I20-I51)	No - Condition not listed as a multiple cause of death	No - Condition not listed as a multiple cause of death	61	60		No			0	1	1	0
1999-2000	1263	2	9	8413.54	17533.5		48	1	3	1		30.92	104.7	0.73	5.66	108.19	22	21	285.5	99.1	564.828	0	0	1	0	0	0	0	0	0	2	3	30.92	Eligible	Assumed alive				244	244		No	134	82	0	0	0	0	9.30114
1999-2000	1264	2	8	11517.3	22352.8		40	0	1	2	1.66	31.77	94.6	1.03	5.38	98.2606	13	16	261.7		374.143	0	1	1	0	0	0	0	0	0	0	1	31.77	Eligible	Assumed alive				245	244	no	No	107	77	1	0	0	1
1999-2000	1273	2	3	1774.92	2694.6		73	0	2	0	0.87	33.85	109.2	1.26	4.97	78.7195	16	25	273.6	99.9	705.5	0	0	1	1	0	0	0	0	0	1	1	33.85	Eligible	Assumed deceased	All other causes (residual)	No - Condition not listed as a multiple cause of death	No - Condition not listed as a multiple cause of death	48	48		No	159	69	0	1	0	0	9.38749
1999-2000	1295	2	7	20195.6	41893.9		60	1	0	1	5	34.35	111	1.7	4.91	85.8443	31	19	446.1	130.6	406.381	0	1	1	1	0	0	0	0	0	1	2	34.35	Eligible	Assumed deceased	Diseases of heart (I00-I09, I11, I13, I20-I51)	Yes - Condition listed as a multiple cause of death	No - Condition not listed as a multiple cause of death	217	216		No	146	93		1	1	0	9.09165
1999-2000	1325	1	13	9635.74	17686.9		38	1	2	1	1.06	33.99	114.4	1.11	4.99	116.063	31	27	327.1		850.95	0	0	0	0	0	0	0	0	0	0	1	33.99	Eligible	Assumed alive				232	231		No	107	80	0	0	0	0
1999-2000	1328	2	11	38491.8	79769.6		54	1	0	2	4.44	30.27	113.7	0.91	6.39	89.5397	24	24	214.1		443.76	0	1	1	0	0	0	0	0	0	1	2	30.27	Eligible	Assumed alive				231	231		No	114	71	0	0	0	0
1999-2000	1331	2	12	8357.19	15643		25	1	2	0	0.98	32.71	103.7	0.95	4.81	109.771	53	25	410.4		280.32	0	0	1	0	0	0	0	0	0	2	3	32.71	Eligible	Assumed alive				242	241		No	107	59	0	0	0	0
1999-2000	1342	2	3	1944.99	2816.25		78	0	2	0	1.23	48.81	124.5	1.39	7.34	57.0145	14	24	368.8		478	0	0	1	1	0	0	0	0	0	0	3	48.81	Eligible	Assumed deceased	Diseases of heart (I00-I09, I11, I13, I20-I51)	No - Condition not listed as a multiple cause of death	No - Condition not listed as a multiple cause of death	44	43		No	170	64	0	0	0	0
1999-2000	1343	2	1	26933.4	43386.7		72	0	0	1	2.67	36.46	112.2	1.56	6.03	68.0785	17	23	422.3	106.9	525	0	0	1	1	0	0	0	0	0	1	2	36.46	Eligible	Assumed deceased	Chronic lower respiratory diseases (J40-J47)	No - Condition not listed as a multiple cause of death	No - Condition not listed as a multiple cause of death	227	226		No	129	78	0	0	1	0	8.88402
1999-2000	1344	1	6	1837.79	2532.46		19	0	2		1.2	42.55	109.4	0.8	4.34	115.033	48	36	380.7		627.111		0	1	1								42.55	Eligible	Assumed alive				229	228	no		116	84		0	0	0
1999-2000	1353	2	10	5061.96	9223.99		48	0	2	0		31.34	98.9	0.89	5.72	105.135	15	18	249.8		415.391	0	0	1	0	0	0	0	0	0	0	3	31.34	Eligible	Assumed alive				248	247	no	No	109	69	0	0	0	0
1999-2000	1356	2	8	8730.25	16131.9		35	1	2	0	0.79	31.94	107.7	0.95	6.15	102.325	46	28	428.3	98.1	279.864	0	0	1	0	0	0	0	0	0	2	3	31.94	Eligible	Assumed alive				244	243		No	124	88	0	0	0	0	9.6828
1999-2000	1357	1	2	20836.9	42499.2		50	0	1	1	1.3	36.63	105.5								624	0	1	0	1	0	0	0	0	0	0	0	36.63	Eligible	Assumed alive				232	231	no	No	145	83	0	0	1	1
1999-2000	1358	2	4	6664.11	11528.2		75	0	1	1	1.32	34.69	99.2	1.48	6.21	43.8101	13	23	368.8		151.105	0	0	1	1	0	0	0	0	0	0	0	34.69	Eligible	Assumed alive				237	236		No	211	96	0	0	1	0
1999-2000	1373	2	2	1627.45	2546.84		18	1	2			30.96	99.9	1.16	4.16	126.833	34	27	386.6		1235.12		0	0	1								30.96	Eligible	Assumed alive				246	245			142	64	0	0	0	0
1999-2000	1383	1	5	54777.1	109728		36	1	0	2	5	35.53	116.2	1.34	5.43	89.9748	47	41	523.4		477.36	0	0	1	0	0	0	0	0	0	0	2	35.53	Eligible	Assumed alive				235	234		No	122	79	0	0	0	0
1999-2000	1394	1	1	9388.38	15437.5		85	1	0	1	1.48	33.43	110.4	1.2	4.47	51.6054	17	24	327.1		745	1	0	0	1	0	0	0	0	1	1	1	33.43	Eligible	Assumed deceased	All other causes (residual)	No - Condition not listed as a multiple cause of death	No - Condition not listed as a multiple cause of death	112	110		No	135	72	0	0	1	0
1999-2000	1398	1	12	15651.7	27160.7		80	0	0	2	4.37	37.28	101.9	1.07	5.3	64.3582	25	27	499.6		404	0	1	1	1	0	0	0	0	0	0	3	37.28	Eligible	Assumed deceased	Diabetes mellitus (E10-E14)	Yes - Condition listed as a multiple cause of death	No - Condition not listed as a multiple cause of death	101	101		No	142	54	0	0	1	0
1999-2000	1409	2	4	8767.6	15390.4		37	0	2	1		30.18	101.3	0.91	4.76	120.053	35	32	226		436.739	0	0	1	0	0	0	0	0	0	0	2	30.18	Eligible	Assumed alive				238	237	no	No	109	66	0	0	0	0
1999-2000	1411	2	1	25978.7	45898.5		77	0	0	1		32.44		1.28	5.84	57.4164	20	29	398.5		843.235	0	0	1	1	0	0	0	0	0	0	1	32.44	Eligible	Assumed deceased	Diseases of heart (I00-I09, I11, I13, I20-I51)	No - Condition not listed as a multiple cause of death	No - Condition not listed as a multiple cause of death	105	104		No	154	58	0	0	1	0
1999-2000	1412	1	11	33010.8	68256.7		43	1	3	1	1.15	30.08	107	0.98	5.53	106.405	44	23	333.1	93.6	496.235	0	0	1	1	0	0	0	0	0	0	1	30.08	Eligible	Assumed alive				231	230		No	131	90	0	0	0	0	8.65807
1999-2000	1416	1	1	45862.4	98044.7		32	1	0	1	2.51	34.22	112.2	0.81	6.23	104.504	22	24	410.4		569.1	0	0	1	0	0	0	0	0	0	0		34.22	Eligible	Assumed alive				233	232		No	126	63		1	0	0
1999-2000	1433	2	3	11295.6	20662.9		26	1	2	2	1.92	31.03	110.9	1.52	5.53	86.4269	31	28	416.4		763.36	0	0	1	0	0	0	0	0	0	0	3	31.03	Eligible	Assumed alive				248	247		No	134	74	0	0	0	0
1999-2000	1436	1	3	1774.92	2694.6		73	0	2	0	0.8	36.61	123	1.21	5.3	78.7195	39	54	345	91.1	892.4	0	0	1	1	0	0	0	0	0	0	0	36.61	Eligible	Assumed deceased	Diabetes mellitus (E10-E14)	Yes - Condition listed as a multiple cause of death	Yes - Condition listed as a multiple cause of death	181	181		No	160	30	1	0	0	0	9.06583
1999-2000	1442	1	4	1757.01	2724.27		68	0	2	0	5			0.86	1.97	10.8697	6	16	255.8		385.9	0	1	1	1	0	0	0	0	0	0	1		Eligible	Assumed deceased	Diseases of heart (I00-I09, I11, I13, I20-I51)	Yes - Condition listed as a multiple cause of death	Yes - Condition listed as a multiple cause of death	3	1		No	162		0	0	0	0
1999-2000	1449	1	12	43641.5	85813.7		55	0	0	2	3.29	39.56	105.6	1.64	6.28	89.3297	15	15	303.3	91.6	571.9	0	0	1	1	0	0	0	0	0	0	0	39.56	Eligible	Assumed alive				239	238	no	No	127	77	0	0	1	0	9.21336
1999-2000	1458	2	3	31960.7	72326.5		24	0	0	2	0.15	40.86	115.5	0.89	4.6	124.442	33	23	333.1	97.9	731.455	0	0	1	0	0	0	0	0	0	0	0	40.86	Eligible	Assumed alive				249	249	no	No	117	63	1	0	0	0	9.08376
1999-2000	1461	2	4	14024	33504.3		33	1	1	1	5	42.15	137.2	0.85	4.78	119.964	17	20	505.6	95.3	391.5	0	0	1	0	0	0	0	0	0	0	2	42.15	Eligible	Assumed alive				237	237		No	125	83	0	0	0	0	9.49867
1999-2000	1469	1	3	1747.75	2863.55		65	0	2	0	1.26	30.47	96	1.52	5.3	98.6169	20	24	315.2		392	0	0	1	1	0	0	0	0	0	2	1	30.47	Eligible	Assumed alive				238	238		No	147	69	0	0	0	0
1999-2000	1471	1	7	13972.4	30227.8		19	0	0			31.47		1.14	4.55	115.033	14	20	529.4		708.414		0	1	0								31.47	Eligible	Assumed alive				247	245	no				0	0	0	0
1999-2000	1479	2	6	1308.61	1935.35		19	1	2		0.23	30.16	96.5	0.71	5.61	125.945	112	58	410.4		359.273		0	1	0								30.16	Eligible	Assumed alive				232	232			111	62	0	0	0	0
1999-2000	1493	2	9	12459.5	25505.6		28	0	3	2	3.33	39.94	125.3	1.38	4.11	92.7348	14	18	232	80.5	427.368	0	0	0	0	0	0	0	0	0	0	3	39.94	Eligible	Assumed alive				239	238	no	No	107	73	0	0	0	0	7.91462
1999-2000	1534	1	8	22783.5	46165.9		60	1	0	2	5	31.01	111.2	0.85	5.74	76.0156	29	27	309.3		546.12	1	0	1	1	0	1	0	0	0	1	2	31.01	Eligible	Assumed alive				240	240		No	159	74	0	0	1	0
1999-2000	1536	1	1	47667.1	100898		33	1	0	2	5	30.88	102.7	1.21	4.76	103.772	26	23	339		529.2	0	0	0	0	0	0	0	0	0	0	2	30.88	Eligible	Assumed alive				233	232		No	118	79	0	0	0	0
1999-2000	1552	3	1	22075.7	47352.1		60	0	0	1	4.52	36.26	97.3	1.22	5.51	86.2466	47	28	386.6	165.8	1875.46	1	1	1	1	1	1	0	1	0	0	3	36.26	Eligible	Assumed alive				237	236		No	118	75	0	0	1	0	10.1012
1999-2000	1555	1	3	6521.51	14222.7		50	0	2	0		36.56	106	1.51	7.34	92.523	23	22	243.9	97.5	472.385	0	0	1	0	0	0	0	0	0	0	1	36.56	Eligible	Assumed alive				238	237	no	No	124	72	0	0	0	0	9.0047
1999-2000	1570	1	9	3900.37	7596.11		19	0	1			32.61	97.7	1.28	4.63	113.879	13	17	327.1		1642.46		0	0	0								32.61	Eligible	Assumed alive				230	229	no		115	62	0	0	0	0
1999-2000	1582	2	3	1483.02	2148.75		19	0	2		1.4	31.65	99.3	1.31	3.34	128.89	16	17	232	90.5	284.211		0	0	0								31.65	Eligible	Assumed alive				249	249	no		124	72	0	0	0	0	7.6834
1999-2000	1585	2	3	944.05	1660.65		24	0	2	1	1.16	31.3	105.7	0.95	5.92	124.442	47	40	386.6		320.652	0	0	1	1	0	0	0	0	0	0	1	31.3	Eligible	Assumed alive				238	237	no	No	100	66	0	0	0	0
1999-2000	1590	2	10	15978.3	31946.8		54	1	1	2	5	35.31	117.9	0.94	5.02	103.51	24	22	463.9		391	0	1	1	1	0	0	0	0	0	0	2	35.31	Eligible	Assumed deceased	Diseases of heart (I00-I09, I11, I13, I20-I51)	No - Condition not listed as a multiple cause of death	No - Condition not listed as a multiple cause of death	184	184		No	140	76	0	1	0	0
1999-2000	1609	1	3	1901.54	3062.22		60	0	2	0	0.73	32.47	109.5							79	733.091	1	0	0	0	1	0	0	0	0	0	3	32.47	Eligible	Assumed alive				237	237		No	125	63	0	0	0	0
1999-2000	1617	1	1	54049.2	115676		46	0	0	2	3.82	34.49	105.5	1.34	4.03	81.7202	27	16	303.3	103.9	963.9	0	0	0	0	0	0	0	0	0	0	2	34.49	Eligible	Assumed alive				232	231	no	No	134	79	0	0	0	0	8.07742
1999-2000	1619	1	7	43210.3	94956.1		40	1	0	1	0.72	45.24	132	0.98	4.06	98.793	36	23	362.8		344	0	0	1	1	0	0	0	0	0	0	0	45.24	Eligible	Assumed deceased	All other causes (residual)	No - Condition not listed as a multiple cause of death	No - Condition not listed as a multiple cause of death	158	157		No	123	87	0	1	1	0
1999-2000	1620	2	13	4011.23	6774.7		46	0	2	2	2.75	34.34	97	1.1	4.91	95.1596	23	20	220.1	93.7	609.733	0	0	1	0	0	0	0	0	0	0	1	34.34	Eligible	Assumed alive				244	243	no	No	120	67	0	0	0	0	8.37955
1999-2000	1634	1	1	24305.2	42425.9		75	0	0	1	4.19	36.54	109.9	1.17	5.17	77.6213	28	31	327.1		481.5	0	0	1	1	0	0	0	0	0	0	0	36.54	Eligible	Assumed alive				233	233		No	196	104	0	1	1	0
1999-2000	1635	2	3	1606.78	2346.09		19	1	2		0.16	42.99	130.4	1.04	5.2	125.945	48	31	380.7	90.8	585.542		0	1	0								42.99	Eligible	Assumed alive				248	247			116	78	0	0	0	0	8.49764
1999-2000	1638	1	4	1430.94	2941.89		62	1	2	0	2.17	30.25	102.6	1.05	4.11	98.0567	19	16	368.8	100.4	423.667	0	0	1	1	0	0	0	0	0	0	3	30.25	Eligible	Assumed deceased	Malignt neoplasms (C00-C97)	No - Condition not listed as a multiple cause of death	No - Condition not listed as a multiple cause of death	188	187		No	150	90	0	0	0	0	8.95297
1999-2000	1639	1	2	12918.6	24559.9		34	1	2	1	4.14	36.52	118.7	1.18	4.63	119.371	41	26	309.3		684.174	0	0	0	1	0	0	0	0	0	0	2	36.52	Eligible	Assumed alive				232	231		No	131	92	0	0	1	0
1999-2000	1641	1	3	6129.83	10500.2		57	0	2	1	1.08	50.67	140	1.48	5.72	98.6941	30	29	333.1	115.3	569.259	0	0	1	1	0	0	0	0	0	1	3	50.67	Eligible	Assumed alive				238	237	no	No	120	79	0	0	1	0	8.63936
1999-2000	1647	1	8	23087.8	42391.3		61	0	3	2	4.52	30.48	102.3	0.98	4.97	101.427	41	38	226		288	0	0	1	1	0	0	0	0	0	0	1	30.48	Eligible	Assumed alive				242	240		No	162	90	0	0	0	0
1999-2000	1652	1	7	13878.9	26626		57	0	1	1		32.63	102.7	1.39	4.71	113.772	16	17	297.4	88.8	716.833	0	0	0	1	0	0	0	0	0	1	2	32.63	Eligible	Assumed alive				245	244	no	No	144	81	0	0	0	0	8.0837
1999-2000	1661	1	5	8981.54	15168.4		32	0	2	1	0.79	31	95.9	0.83	5.15	104.994	33	25	321.2	92	584.645	0	0	1	0	0	0	0	0	0	2	0	31	Eligible	Assumed alive				235	235	no	No	110	58	0	0	0	0	8.86559
1999-2000	1663	2	9	10090	20161.4		59	1	3	1	1.07	33.86	112	1.06	6.72	95.0935	46	28	475.8		462.048	0	1	1	1	0	0	0	0	0	1	3	33.86	Eligible	Assumed alive				239	238		No	164	77	0	0	0	1
1999-2000	1666	1	2	18767.1	42018.5		40	1	1	1	2.53	30.77	107.7	0.52	4.65	114.208	37	34	392.6		111.946	0	0	1	1	0	0	0	0	0	2	3	30.77	Eligible	Assumed alive				232	232		No	116	69	0	0	0	0
1999-2000	1669	1	6	3645.3	7847.64		18	1	1		0.77	31.03	104.8	1.02	6.13	146.622	55	42	410.4	127.8	349.63		1	1	1								31.03	Eligible	Assumed alive				229	229			151	101	0	0	0	0	9.25719
1999-2000	1671	1	5	4983.96	8697.35		43	0	2	0	0.82	32.94	97	0.82	7.29	115.098	65	67	243.9	112.5	199.231	1	0	1	0	1	0	0	0	0	0	0	32.94	Eligible	Assumed alive				232	231	no	No	139	85	0	0	0	0	9.26091
1999-2000	1682	2	5	36836.9	74685.1		52	0	0	0	2.47	34.45	101	1.76	6.28	78.3474	23	25	291.5		840	0	1	1	0	0	0	0	0	0	0		34.45	Eligible	Assumed alive				241	240	no	No	123	63	0	0	0	0
1999-2000	1686	1	3	1392.6	2541.67		77	1	2	1	1	32.38	114	0.87	5.43	29.9607	26	25	463.9	97.8	151.795	0	0	1	1	0	0	0	0	0	0	1	32.38	Eligible	Assumed deceased	Malignt neoplasms (C00-C97)	No - Condition not listed as a multiple cause of death	No - Condition not listed as a multiple cause of death	28	28		No	133	80	0	0	1	0	9.70986
1999-2000	1691	2	12	15955.5	34471.6		60	1	0	1	0.6	33.98		1.59	4.5	76.0156	38	46	588.9		406.333	1	0	0	1	1	1	0	0	0	1	3	33.98	Eligible	Assumed deceased	All other causes (residual)	No - Condition not listed as a multiple cause of death	No - Condition not listed as a multiple cause of death	74	73		No	157	80	0	0	1	0
1999-2000	1711	2	6	25056.9	51770.4		69	1	0	2	5	30.79	103.9	1.08	4.53	71.3585	31	22	339	94	423.077	0	0	1	1	0	0	0	0	0	1	2	30.79	Eligible	Assumed alive				233	233		No	137	89	1	1	0	0	8.31606
1999-2000	1729	2	8	7415.46	11995.7		64	0	1	1	1.2	37.81	108.5	1.41	6.36	64.2145	28	27	416.4	159.3	263.394	0	1	1	1	0	0	0	0	0	0	0	37.81	Eligible	Assumed deceased	Diseases of heart (I00-I09, I11, I13, I20-I51)	No - Condition not listed as a multiple cause of death	No - Condition not listed as a multiple cause of death	95	95		No	134	57	0	0	1	1	9.60875
1999-2000	1741	1	9	36627.4	76542.5		53	1	0	1	2.97	34.76	118.6	1.17	5.15	79.8469	34	27	333.1	89.2	477.765	0	0	1	0	0	0	0	0	0	0	2	34.76	Eligible	Assumed alive				229	228		No	116	76		0	0	0	9.00174
1999-2000	1752	2	4	12052.5	27461.7		34	0	1	2	2.99	31.63	94.7	1.56	5.22	141.342	13	14	237.9		468.75	0	0	1	0	0	0	0	0	0	0	2	31.63	Eligible	Assumed alive				237	236	no	No	116	72	0	0	0	0
1999-2000	1760	1	12	4521.25	7620.04		47	0	2	0	2.05	46.25	128	1.25	6.13	105.876	37	28	315.2		220.385	0	0	1	1	0	0	0	0	0	0	2	46.25	Eligible	Assumed alive				239	238	no	No	140	86	1	0	0	0
1999-2000	1762	1	9	3381.21	7456.22		18	1	1			35.21	113.7	1.18	4.27	133.294	16	27	350.9		1009.23		0	0	0								35.21	Eligible	Assumed alive				229	228					0	0	0	0
1999-2000	1764	1	5	11570.4	20026.1		33	1	2	1	0.74	34.17	108.7	0.93	4.01	120.212	31	21	315.2		609.571	0	0	1	0	0	0	0	0	0	2	3	34.17	Eligible	Assumed alive				234	233		No	117	72	0	0	0	0
1999-2000	1766	1	7	32458.4	80402.7		25	1	0	1	2.67	32.85	100.1	0.76	4.45	120.747	28	18	345	87.9	422.222	0	0	1	0	0	0	0	0	0	2	3	32.85	Eligible	Assumed deceased	Accidents (unintentiol injuries) (V01-X59, Y85-Y86)	No - Condition not listed as a multiple cause of death	No - Condition not listed as a multiple cause of death	226	226		No	125	77	0	0	0	0	8.86446
1999-2000	1774	2	4	35712.8	61515.7		70	0	0	1	0.93	31.44	109.1	1.54	7.21	69.0417	21	25	255.8		224.381	0	0	1	1	0	0	0	0	0	0	0	31.44	Eligible	Assumed alive				237	235		No	137	85	0	0	0	0
1999-2000	1778	2	6	4491.19	7712.31		49	0	2	0		37.96	107.7	1.49	5.46	104.399	29	23	255.8		565.5	0	0	1	0	0	0	0	0	0	0	2	37.96	Eligible	Assumed alive				234	233	no	No	130	83	0	0	0	0
1999-2000	1779	1	6	6123.48	10379.5		52	1	2	0	1.14	30.19	97	1.18	4.97	105.193	35	34	243.9		426.105	0	0	0	0	0	0	0	0	0	0	3	30.19	Eligible	Assumed alive				229	229		No	112	70	0	0	0	0
1999-2000	1786	2	4	12927	27142.1		26	1	1	2	3.76	43.68	118.6	0.95	5.48	111.583	31	30	416.4	95.4	268.125	0	0	1	0	0	0	0	0	0	0	3	43.68	Eligible	Assumed alive				237	237		No			0	0	0	0	8.59232
1999-2000	1787	1	12	2122.57	3276.87		18	0	2		1.34	34.99	104.6								997.5		0	0	0								34.99	Eligible	Assumed alive				238	236	no		122	78	0	0	0	0
1999-2000	1792	1	1	13719.2	29139		50	1	0	1	1.06	46.75	135.8	1	7.21	113.19	40	28	386.6		542.815	0	1	1	1	0	0	0	0	0	1	3	46.75	Eligible	Assumed alive				232	232		No	131	82	0	0	1	0
1999-2000	1807	1	10	23616.2	44645.5		72	0	0	2	2.22	41.55	102.4	1.42	4.71	68.0785	13	19	398.5		950.526	0	0	1	1	0	0	0	0	0	0	3	41.55	Eligible	Assumed alive				248	247		No	122	70	0	1	1	0
1999-2000	1815	1	9	16276.9	32123.3		42	0	1	2	1.15	57.08	144.3	1.02	3.57	84.6366	17	15	350.9		1139.78	0	0	1	1	0	0	0	0	0	0	1	57.08	Eligible	Assumed deceased	Nephritis, nephrotic syndrome and nephrosis (N00-N07, N17-N19, N25-N27)	No - Condition not listed as a multiple cause of death	No - Condition not listed as a multiple cause of death	245	245	no	No	168	84	0	0	1	0
1999-2000	1853	1	5	5610.66	9584.45		45	0	2	0	0.69	31.56	91	1.9	5.74	95.8304	79	54	380.7	87.6	255.531	0	0	1	1	0	0	0	0	0	0		31.56	Eligible	Assumed alive				234	234	no	No	127	85	0	0	0	0	8.67747
1999-2000	1861	1	13	1129.35	2192.42		67	0	2	0	1.09	34.8	115.9	0.93	5.97	82.1083	21	22	374.7		681.29	0	1	1	0	0	0	0	0	0	0		34.8	Eligible	Assumed alive				236	235		No	128	55	0	0	0	0
1999-2000	1884	2	6	7377.2	12949.7		38	0	2	1	0.02	32.38	110.5	1.31	4.99	119.212	24	16	255.8		514.37	0	0	0	0	0	0	0	0	0	1	3	32.38	Eligible	Assumed alive				233	231	no	No	121	71	1	0	0	0
1999-2000	1897	1	4	1293.29	2185.01		70	1	2	1	1.01	31.62	114	1.09	6.78	70.859	25	20	356.9		573.8	1	0	1	1	0	0	0	1	0	1	1	31.62	Eligible	Assumed deceased	All other causes (residual)	No - Condition not listed as a multiple cause of death	No - Condition not listed as a multiple cause of death	80	80		No	132	66	0	0	0	0
1999-2000	1899	1	7	25710.6	51290.2		75	1	0	2		34.94	122.2	0.98	4.73	89.4989	20	26	226		829.278	0	0	1	1	0	0	0	0	0	1	2	34.94	Eligible	Assumed deceased	Diseases of heart (I00-I09, I11, I13, I20-I51)	No - Condition not listed as a multiple cause of death	No - Condition not listed as a multiple cause of death	183	182		No	163	79	0	0	0	0
1999-2000	1901	1	7	4934.02	9685.84		73	1	1	0		34.09	115.6	1.08	5.82	54.2074	26	25	469.9		314.211	0	0	1	1	0	0	0	0	0	1	2	34.09	Eligible	Assumed deceased	All other causes (residual)	No - Condition not listed as a multiple cause of death	No - Condition not listed as a multiple cause of death	152	151		No	146	80	0	0	1	0
1999-2000	1902	1	11	46965.5	97558.3		28	1	3	1	0.65	40.67	131.5	0.83	6.88	30.9714	31	18	535.3		396.955	0	0	1	1	0	0	0	0	0	0	3	40.67	Eligible	Assumed alive				245	244		No	173	121	0	0	0	0
1999-2000	1909	2	9	10693.8	25770.3		24	1	3	1		31.6	106.1	0.91	6.15	97.8881	18	15	440.2	102.3	320.909	0	0	1	0	0	0	0	0	0	0	3	31.6	Eligible	Assumed alive				239	239		No	118	69	0	0	0	0	9.31466
1999-2000	1914	2	6	49059.8	102706		34	0	0	1	1.46	39.31	117.7	1.29	4.5	88.9075	55	44	309.3	100	288.444	0	0	0	1	0	0	0	0	0	0	1	39.31	Eligible	Assumed alive				244	243	no	No	120	85	0	0	0	0	8.74034
1999-2000	1936	2	11	19781.6	44301.5		32	0	1	2	3.6			0.96	3.9	103.941	15	18	356.9		372.083	0	0	1	0	0	0	0	0	0	1	1		Eligible	Assumed alive				230	229	no	No	108	80	0	0	0	0
1999-2000	1938	2	5	40903.8	85413.4		29	1	0	1	4.95	32.18	114.1	1.31	4.58	117.401	17	18	440.2	91.2	586.8	0	0	0	0	0	0	0	0	0	2	3	32.18	Eligible	Assumed alive				242	241		No	132	72	0	0	0	0	7.55758
1999-2000	1939	1	1	55033.7	112165		48	0	0	1	5	39.07	117.2	1.31	5.3	80.5801	37	20	220.1		403.5	0	1	1	1	0	0	0	0	0	0	3	39.07	Eligible	Assumed alive				233	232	no	No	134	73	0	0	0	1
1999-2000	1947	1	3	13406.1	26853.6		39	1	2	0	1.9	30.16	98.5	0.68	5.48	109.437	34	24	386.6		418.56	0	0	1	0	0	0	0	0	0	1	3	30.16	Eligible	Assumed alive				238	237		No	110	74	0	0	0	0
1999-2000	1950	1	1	55033.7	112165		48	0	0	2	4.79	53.77		0.65	4.37	55.8111	17	18	505.6		605.185	0	0	1	1	0	0	0	0	0	2	1	53.77	Eligible	Assumed deceased	Diseases of heart (I00-I09, I11, I13, I20-I51)	No - Condition not listed as a multiple cause of death	No - Condition not listed as a multiple cause of death	110	108	no	No	124	42	0	0	1	0
1999-2000	1960	1	6	54238.4	109177		43	0	0	1	1.51	32.9	117.6	0.91	5.64	108.893	16	14	368.8	84	1060.27	0	0	1	0	0	0	0	0	0	2	1	32.9	Eligible	Assumed alive				229	229	no	No	121	70	0	0	0	0	8.23748
1999-2000	1966	1	11	51157.5	114994		23	1	0	2	2.13	30.7	103	0.89	5.79	88.2676	44	43	487.7		785.714	0	0	1	0	0	0	0	0	0	0	0	30.7	Eligible	Assumed alive				230	230		No	123	80	1	0	0	0
1999-2000	1967	1	4	6222.98	10692.8		51	0	2	2		32.02	102	1.76	5.43	102.943	19	22	214.1	82	1111.16	0	0	1	0	0	0	0	0	0	1	3	32.02	Eligible	Assumed alive				232	232	no	No	118	70	0	0	0	0	8.28828
1999-2000	1995	1	8	35951.4	69211.9		55	1	0	2	5	33.28	115.5	0.76	6.72	97.8034	45	42	380.7		692.105	0	0	1	1	0	0	0	0	0	1	2	33.28	Eligible	Assumed alive				242	240		No	165	82	0	1	1	0
1999-2000	2007	1	7	42667	90033.7		46	0	0	1		30.05		1.19	6.36	81.7202	32	23	523.4		280	0	0	1	1	0	0	0	0	0	2		30.05	Eligible	Assumed deceased	All other causes (residual)	No - Condition not listed as a multiple cause of death	No - Condition not listed as a multiple cause of death	186	184	no	No	161	99	0	0	0	0
1999-2000	2023	2	13	13514.8	25927.4		45	0	3	2	5	45.31	131.9	1.18	3.08	123.779	21	22	285.5	108.3	1880	0	0	1	1	0	0	0	0	0	0	2	45.31	Eligible	Assumed alive				244	243	no	No	150	91	1	0	0	0	8.51355
1999-2000	2025	1	11	5993.81	9867.22		51	0	2	1	2.75	33.29	92.4	1.17	5.66	68.9217	14	19	267.7	109.5	369.542	0	0	1	1	0	0	0	0	0	2	3	33.29	Eligible	Assumed alive				231	230	no	No	129	78	0	0	1	0	9.62318
1999-2000	2045	1	4	7245.96	12675.4		51	1	2	1	3.08	37.22	120.1	1.08	5.04	91.4467	30	27	410.4	118.2	265.267	0	0	0	1	0	0	0	0	0	0	3	37.22	Eligible	Assumed alive				248	247		No	131	92	0	0	0	0	9.04208
1999-2000	2054	1	9	20430.3	43199.7		29	0	1	2	2.8	33.75	105.6	1.18	4.86	123.612	19	18	273.6	85.4	291.429	0	0	1	0	0	0	0	0	0	0	2	33.75	Eligible	Assumed alive				230	230	no	No	126	87	0	0	0	0	8.08493
1999-2000	2058	1	9	16293.2	29928.3		50	0	1	1	0.42	42.5	119.5	1.5	5.56	80.0114	17	21	452		234.71	0	0	1	1	0	0	0	0	0	1	1	42.5	Eligible	Assumed deceased	Malignt neoplasms (C00-C97)	No - Condition not listed as a multiple cause of death	No - Condition not listed as a multiple cause of death	207	207	no	No	145	87	1	0	1	0
1999-2000	2071	1	13	31468.9	67593.9		52	1	0	2	3.2	36.13	117.9	0.89	5.12	90.8066	21	16	398.5	95.8	577.125	0	0	1	1	0	0	0	0	0	1	2	36.13	Eligible	Assumed alive				235	234		No	146	104	0	0	0	0	9.19699
1999-2000	2075	1	3	4037.89	6130.15		76	0	2	0	0.23	35.98	111								640.5	0	0	0	1	0	0	0	0	0	0	0	35.98	Eligible	Assumed deceased	Diseases of heart (I00-I09, I11, I13, I20-I51)	No - Condition not listed as a multiple cause of death	No - Condition not listed as a multiple cause of death	107	106		No	148	68	0	0	0	0
1999-2000	2085	2	1	29251	46393		74	0	0	0	1.49	32.12	106.3	1.42	4.42	38.2718	21	39	523.4	128.5	238	1	1	0	1	0	0	0	0	1	1	1	32.12	Eligible	Assumed deceased	Malignt neoplasms (C00-C97)	No - Condition not listed as a multiple cause of death	No - Condition not listed as a multiple cause of death	16	16		No	113	45	0	0	1	0	8.7579
1999-2000	2094	1	6	11253.8	16379.3		61	0	3	1	1.88	33.42	111.3	1.39	8.53	98.7272	22	19	303.3	252.1	364.848	0	1	1	1	0	0	0	0	0	1	3	33.42	Eligible	Assumed deceased	Malignt neoplasms (C00-C97)	No - Condition not listed as a multiple cause of death	No - Condition not listed as a multiple cause of death	150	148		No	184	66	0	1	1	0	10.4857
1999-2000	2101	1	11	14206	33924.9		37	1	1	1	2.99	34.72	104.2	1.34	6.23	59.6797	29	23	571		477	0	0	1	0	0	0	0	0	0	1	0	34.72	Eligible	Assumed alive				230	229		No	114	79	0	0	0	0
1999-2000	2103	2	9	3294.08	7458.96		62	1	1	1	1.02	31.68	107.2	1.39	4.84	113.356	37	33	124.9		781.118	0	0	0	1	0	0	0	0	0	0	1	31.68	Eligible	Assumed alive				239	238		No	145	67	1	0	0	0
1999-2000	2130	1	8	15639.9	36689.6		30	1	3	1	1.77	40.75	123.8	0.91	6.7	116.58	46	31	452	90.1	145.333	0	0	1	1	0	0	0	0	0	0	2	40.75	Eligible	Assumed alive				241	241		No	166	90	1	0	0	0	9.14531
1999-2000	2132	1	4	33964.6	51734.4		79	0	0	1	1.2	33.17	100.8	0.94	5.09	56.6154	26	26	356.9		196.778	0	0	1	1	0	0	0	0	0	0	2	33.17	Eligible	Assumed deceased	Diseases of heart (I00-I09, I11, I13, I20-I51)	No - Condition not listed as a multiple cause of death	No - Condition not listed as a multiple cause of death	157	156		No			0	0	1	0
1999-2000	2137	2	3	14776.9	27512.9		81	0	0	1	0.74	34.18	105.8	1.01	6.05	33.4096	13	17	327.1		424	0	0	1	1	0	0	0	0	0	0	0	34.18	Eligible	Assumed deceased	Diseases of heart (I00-I09, I11, I13, I20-I51)	No - Condition not listed as a multiple cause of death	Yes - Condition listed as a multiple cause of death	95	94		No	176	75	0	0	1	0
1999-2000	2139	1	5	14725.1	27913		81	0	0	2		31.93	109.2	1.64	5.3	40.0024	17	18	565.1		902.5	0	0	1	1	0	0	0	0	0	0	2	31.93	Eligible	Assumed deceased	Diseases of heart (I00-I09, I11, I13, I20-I51)	No - Condition not listed as a multiple cause of death	No - Condition not listed as a multiple cause of death	22	21		No	155	36	0	0	1	0
1999-2000	2144	2	4	28062.6	59047.4		63	0	0	2	3.16	30.32	98.2	1.17	6.08	100.012	21	16	345	97.1	777.619	0	0	1	1	0	0	0	0	0	1	2	30.32	Eligible	Assumed alive				238	238		No	152	71	0	0	1	0	9.13487
1999-2000	2150	1	2	24189	54171.9		36	0	1	2	5	30.27	92.8	1.69	4.22	101.061	13	17	327.1	97.2	359.538	0	0	0	0	0	0	0	0	0	0	2	30.27	Eligible	Assumed alive				232	231	no	No	116	73	1	0	0	0	8.11773
1999-2000	2162	2	1	29251	46393		77	0	0	1		30.83	101.8	1.44	6.41	65.7289	22	18	267.7		491.25	0	0	1	1	0	0	0	0	0	0	2	30.83	Eligible	Assumed deceased	All other causes (residual)	No - Condition not listed as a multiple cause of death	No - Condition not listed as a multiple cause of death	192	191		No	133	71	0	0	1	0
1999-2000	2168	2	4	5702.25	11342.6		60	0	1	2	1.38	46.12	133.2	0.95	6.08	85.3816	16	19	339		151.25	0	1	1	0	0	0	0	0	0	1	3	46.12	Eligible	Assumed deceased	Diseases of heart (I00-I09, I11, I13, I20-I51)	No - Condition not listed as a multiple cause of death	No - Condition not listed as a multiple cause of death	204	203		No			0	0	0	1
1999-2000	2170	1	12	3817.6	7986.92		18	1	1			30.06	96.9	1.14	3.98	118.033	16	24	386.6	90.8	505.375		0	0	0								30.06	Eligible	Assumed alive				243	242			132	56	0	0	0	0	7.82285
1999-2000	2177	2	2	44761.4	101460		23	1	3	2	1.44	30.04	96.4	1.05	5.51	111.324	21	22	398.5		644.444	0	0	1	0	0	0	0	0	0	0	0	30.04	Eligible	Assumed alive				246	245		No	115	67	0	0	0	0
1999-2000	2181	1	6	6447.02	10050.5		41	1	2	1		30.89	98.1	1.02	6.18	86.8694	53	29	404.5		467.031	0	0	1	0	0	0	0	0	0	2	1	30.89	Eligible	Assumed alive				229	228		No	126	70	0	0	0	0
1999-2000	2185	2	1	24557	43386.7		73	0	0	1	3.33	35.54	122.5	1.5	6.34	88.2021	16	15	345	102.8	321.6	0	0	1	0			0	0	0	1	3	35.54	Eligible	Assumed deceased	Malignt neoplasms (C00-C97)	No - Condition not listed as a multiple cause of death	No - Condition not listed as a multiple cause of death	107	107		No	137	71	0	0	0	0	8.91637
1999-2000	2190	1	3	13595.9	23681.6		82	1	0	1	1.72			1.1	4.01	44.0183	17	15	255.8		772.375	1	1	0	1	1	1	0	0	1	1			Eligible	Assumed deceased	Diabetes mellitus (E10-E14)	Yes - Condition listed as a multiple cause of death	No - Condition not listed as a multiple cause of death	33	31		No	140	57	0	0	1	1
1999-2000	2193	1	12	12545.1	23327.6		29	1	2	1	1.5	30.54	108.8	0.95	6.52	117.401	70	43	446.1		504.632	0	0	1	0	0	0	0	0	0	1	2	30.54	Eligible	Assumed alive				241	241		No	124	88	0	0	0	0
1999-2000	2195	1	7	9987.15	18709.6		52	1	1	1	2.46			1.06	6.03	121.606	39	37	458	101.1	486	0	0	1	1	0	0	0	0	0	1			Eligible	Assumed deceased	All other causes (residual)	No - Condition not listed as a multiple cause of death	No - Condition not listed as a multiple cause of death	93	92		No			0	0	0	0	9.44042
1999-2000	2210	2	6	1786.16	3320.91		64	0	2	1	4	41.43	122.4	1.65	5.56	62.9066	67	56	303.3	121	439.875	0	0	1	1	0	0	0	0	0	1	2	41.43	Eligible	Assumed deceased	Malignt neoplasms (C00-C97)	No - Condition not listed as a multiple cause of death	No - Condition not listed as a multiple cause of death	225	224		No	151	84	0	0	0	0	9.00792
1999-2000	2242	2	1	48199.4	109817		33	0	0	2	4.98	38.26	111.9	1.11	3.57	104.259	35	24	333.1		647.167	0	0	1	0	0	0	0	0	0	0	0	38.26	Eligible	Assumed alive				230	229	no	No	117	65	0	0	0	0
1999-2000	2245	1	10	43634.4	85335.9		32	0	0	1	2.54	37.99	103.4	0.87	4.14	117.641	20	18	339		813.421	0	0	1	0	0	0	0	0	0	2	3	37.99	Eligible	Assumed deceased	Malignt neoplasms (C00-C97)	No - Condition not listed as a multiple cause of death	No - Condition not listed as a multiple cause of death	205	204	no	No	122	72	0	0	0	0
1999-2000	2249	1	3	13406.1	26853.6		37	1	2	1	1.08	31.12	109.5	1.26	5.09	110.986	17	16	404.5	92	357.2	0	0	0	0	0	0	0	0	0	0	2	31.12	Eligible	Assumed alive				238	237		No	114	76	0	0	0	0	8.43381
1999-2000	2278	1	4	14066.1	26156		32	1	2	1	0.88	37.11	113.5	0.86	4.01	114.953	94	39	315.2		672.308	0	0	1	0	0	0	0	0	0	1	3	37.11	Eligible	Assumed alive				247	246		No	123	84	0	0	0	0
1999-2000	2280	2	7	9928.33	20421.1		47	0	3	0	1.33	30.39	92.3	1.22	4.86	111.909	10	13	237.9		711.261	0	1	1	0	0	0	0	0	0	0	1	30.39	Eligible	Assumed alive				246	245	no	No	105	65	0	0	0	1
1999-2000	2304	2	2	58094.6	122654		35	1	0	1	5	60.87	173.4	1.15	4.4	90.609	31	23	434.2		575.714	0	0	0	1	0	0	0	0	0	1	1	60.87	Eligible	Assumed alive				246	245		No	148	103	0	0	0	0
1999-2000	2312	2	1	23757.8	52461.7		64	0	0	1	1.77	33.24	93.3	1.07	5.82	93.9585	12	13	267.7		838.71	0	0	1	1	0	0	0	0	0	0	1	33.24	Eligible	Assumed alive				249	248		No	148	84	0	0	0	0
1999-2000	2317	1	11	46965.5	97558.3		28	1	3	1	0.65	35.39	119.4	0.85	6.54	107.482	30	18	392.6		285.613	0	1	1	1	0	0	0	0	0	2	3	35.39	Eligible	Assumed alive				231	230		No	129	96	0	0	0	0
1999-2000	2318	1	7	10279.9	20837		80	0	0	1	3.11	32.78	112.2	1.31	5.72	74.9423	23	21	380.7		748.133	0	0	1	1	0	0	0	0	0	1	0	32.78	Eligible	Assumed deceased	Malignt neoplasms (C00-C97)	No - Condition not listed as a multiple cause of death	No - Condition not listed as a multiple cause of death	137	136		No	168	46	0	0	1	0
1999-2000	2322	2	6	2937.53	4553.16		19	1	2		2.51	34.12	102.1	1.09	3.54	125.945	19	13	255.8	91.2	1530.94		0	0	0								34.12	Eligible	Assumed alive				245	245			133	63	0	0	0	0	8.42508
1999-2000	2327	1	13	1357.08	1975.18		19	0	2			30.91	89.4	0.81	3.39	128.89	22	22	291.5	101.5	1134.33		0	1	1								30.91	Eligible	Assumed alive				245	245	no		141	66	0	0	0	0	8.93086
1999-2000	2332	2	12	15079	36330.6		23	1	1	2	2.16	39.16	118.8	1.42	4.4	128.694	34	22	458		411.125	0	0	0	1	0	0	0	0	0	0	2	39.16	Eligible	Assumed alive				243	242		No	122	64	0	0	0	0
1999-2000	2333	1	7	12384.3	29753.6		36	1	1	1		34.73		1.04	4.94	104.013	47	30	398.5	98.9	541.875	0	0	0	0	0	0	0	0	0	0	3	34.73	Eligible	Assumed alive				245	243		No	125	73	0	0	0	0	8.49608
1999-2000	2346	2	12	16652.3	34471.6		66	1	0	0	4.09	35.94	131.4	0.91	6.49	82.3013	22	19	279.6		492	1	1	1	1	1	1	0	0	0	1	2	35.94	Eligible	Assumed deceased	Diseases of heart (I00-I09, I11, I13, I20-I51)	No - Condition not listed as a multiple cause of death	No - Condition not listed as a multiple cause of death	141	140		No	106	67	0	1	1	1
1999-2000	2351	2	10	15323.7	31159.1		84	0	0	0	1.82	31.95	104	2.21	6.78	48.403	18	21	297.4	82.5	1170	1	0	1	1	0		1	1	0	0	2	31.95	Eligible	Assumed deceased	All other causes (residual)	No - Condition not listed as a multiple cause of death	No - Condition not listed as a multiple cause of death	98	96		No	128	38	0	0	1	0	8.6469
1999-2000	2356	2	5	9195.02	13801.2		78	0	1	0	3.89	44.55		1.58	4.78	87.6141	14	16	392.6	110.6	274.444	0	1	1	1	0	0	0	0	0	1	1	44.55	Eligible	Assumed alive				241	241		No	175	41	1	0	0	1	9.0562
1999-2000	2358	1	1	14014.3	24319.4		81	0	0	2	1.44	34.04	115.3	1.09	6.83	74.4177	10	20	321.2		421.8	1	0	1	1	1	1	1	0	0	0	0	34.04	Eligible	Assumed deceased	Diseases of heart (I00-I09, I11, I13, I20-I51)	No - Condition not listed as a multiple cause of death	No - Condition not listed as a multiple cause of death	114	112		No	174	80	0	0	0	0
1999-2000	2360	2	3	1474.33	1965.83		64	0	2	0	0.96	30.9	109.7	1	5.25	99.312	20	21	285.5		552	0	1	1	1	0	0	0	0	0	0	1	30.9	Eligible	Assumed alive				247	246		No	143	78	0	0	0	1
1999-2000	2363	2	12	28960.6	61307.6		63	0	0	1	4.09	34.08	118.5	1.37	4.68	72.5215	26	20	309.3		355.875	0	0	0	1	0	0	0	0	0	0	2	34.08	Eligible	Assumed alive				243	242		No	134	72	0	0	1	0
1999-2000	2365	2	2	3028.4	4424.65		18	1	2		3.26	31.85	108.6	0.93	3.47	126.833	19	22	309.3		478.333		0	1	0								31.85	Eligible	Assumed alive				246	244			126	52	0	0	0	0
1999-2000	2373	2	6	23151.1	47606.3		59	0	0	2	2.13	30.97	108.5	1.23	4.37	86.8546	41	39	356.9		606.095	0	1	1	0	0	0	0	0	0	0	1	30.97	Eligible	Assumed deceased	All other causes (residual)	No - Condition not listed as a multiple cause of death	Yes - Condition listed as a multiple cause of death	175	174	no	No	123	77	0	0	0	0
1999-2000	2388	2	5	35499.6	90304.9		21	0	0	1	3.39	30.65	96.8	1.09	4.03	127.092	13	13	214.1	83.6	504.3	0	0	1	0	0	0	0	0	0	2	3	30.65	Eligible	Assumed alive				242	242	no	No	111	52	0	0	0	0	7.93759
1999-2000	2391	2	11	10606.9	15920.3		69	0	1	1		32.81	98	1.76	7.37	80.1508	19	25	588.9		205.357	1	0	1	1	0	0	0	0	1	0	0	32.81	Eligible	Assumed deceased	Diseases of heart (I00-I09, I11, I13, I20-I51)	No - Condition not listed as a multiple cause of death	No - Condition not listed as a multiple cause of death	173	173		No	169	72	0	0	1	0
1999-2000	2392	2	8	44408.2	90595		50	0	0	1	2.17	42.59	118.2	1.12	4.47	103.668	19	18	463.9		483.056	1	0	1	1	0	0	1	0	0	0	1	42.59	Eligible	Assumed alive				246	246	no	No	147	85	1	0	1	0
1999-2000	2396	2	1	28828.2	43399.6		72	0	3	1		38.9		2.17	4.94	68.0785	16	17	220.1		490.286	1	0	0	1	0	0	0	0	1	0		38.9	Eligible	Assumed deceased	All other causes (residual)	No - Condition not listed as a multiple cause of death	No - Condition not listed as a multiple cause of death	107	105		No	131	68	1	0	1	0
1999-2000	2398	1	13	1128.77	1843.95		76	1	2	1	1.45	35.24		1.1	4.09	94.2952	17	22	350.9		429	1	0	1	1	0	0	1	0	1	1	1	35.24	Eligible	Assumed deceased	Alzheimer's disease (G30)	Yes - Condition listed as a multiple cause of death	No - Condition not listed as a multiple cause of death	214	213		No	159	68	0	1	1	0
1999-2000	2432	1	4	2949.94	4653.49		60	0	2	1	1.41	31.74	88.5	0.99	4.63	96.636	21	25	291.5		766.526	0	0	1	1	0	0	0	0	0	1	3	31.74	Eligible	Assumed alive				247	246		No	153	77	0	0	1	0
1999-2000	2439	1	6	5481.39	8550.1		42	0	2	1		34.88	103.2	1.07	4.65	73.4197	15	12	297.4		815.323	0	0	1	1	0	0	0	0	0	0	0	34.88	Eligible	Assumed alive				229	228	no	No	146	80	0	0	0	0
1999-2000	2449	2	2	8666.06	16520.6		24	0	2	2	0.87	30.74	86.7	1.65	4.94	111.063	12	16	273.6		656.056	0	0	0	1	0	0	0	0	0	1	3	30.74	Eligible	Assumed alive				246	246	no	No	101	62	0	0	1	0
1999-2000	2451	1	13	4193.35	7163.32		59	0	2	0	1.06	35.38	121.6	1.72	5.07	97.3172	14	17	226		265.167	0	0	0	1	0	0	0	0	0	1	1	35.38	Eligible	Assumed alive				236	235	no	No	140	76	0	0	0	0
1999-2000	2456	2	13	4227.38	7210.02		40	0	2	2	2.18	30.73	89.8	1.39	5.87	111.213	15	14	214.1		1015.14	0	0	1	0	0	0	0	0	0	0	1	30.73	Eligible	Assumed alive				239	238	no	No	108	64	0	0	0	0
1999-2000	2464	1	6	20108.7	45153.6		19	0	3		0.36	32.86	93.6	1.12	4.11	76.4137	15	15	404.5		881.478		0	1	0								32.86	Eligible	Assumed alive				229	227	no		106	70	0	0	0	0
1999-2000	2477	2	5	15176.3	29114.9		49	0	1	2	3.65	34.33	106.4	0.95	6.54	80.5755	17	14	184.4		271.059	0	1	1	1	0	0	0	0	0	1	3	34.33	Eligible	Assumed alive				241	240	no	No	154	84	1	0	0	1
1999-2000	2483	2	9	8451.83	15237.8		50	0	1	1	2.99	33.27	114.6	1.92	4.73	80.0114	124	115	404.5		199	0	0	0	1	0	0	0	0	0	2	1	33.27	Eligible	Assumed deceased	Malignt neoplasms (C00-C97)	No - Condition not listed as a multiple cause of death	No - Condition not listed as a multiple cause of death	211	210	no	No	120	85	1	0	1	0
1999-2000	2508	2	8	16079.9	36399.7		33	0	1	2	3.47	33.9	89.6	0.97	4.78	103.213	14	15	249.8	100.9	738.222	0	0	1	0	0	0	0	0	0	0	2	33.9	Eligible	Assumed alive				246	245	no	No	117	86	1	0	0	0	8.46428
1999-2000	2524	2	10	19729	41064.1		54	0	1	1	2.37	44.85	133.6	1.26	3.49	89.0572	17	17	386.6		367.5	0	0	1	1	0	0	0	0	0	0	2	44.85	Eligible	Assumed alive				235	234	no	No	186	110	1	0	0	0
1999-2000	2527	1	2	26658.3	58857.8		29	0	3	2	1.32	32.92	104.4	1.25	3.49	126.993	23	21	327.1	79.5	416.87	0	0	1	0	0	0	0	0	0	0	3	32.92	Eligible	Assumed alive				232	232	no	No	102	73	0	0	0	0	8.03932
1999-2000	2546	1	10	28291.5	64428		67	0	0	1	0.85	35.69	104.9	1.64	5.25						590.333	1	0	1	1	0	0	0	1	0	0	0	35.69	Eligible	Assumed deceased	Alzheimer's disease (G30)	No - Condition not listed as a multiple cause of death	Yes - Condition listed as a multiple cause of death	174	173		No	142	68	0	0	1	0
1999-2000	2552	1	8	59944.7	135944		35	0	3	2	0.92	41.6	126.2	0.87	4.37	46.1537	19	17	368.8		268.488	0	0	1	1	0	0	0	0	0	1	1	41.6	Eligible	Assumed alive				246	246	no	No	136	82	0	0	0	0
1999-2000	2556	2	10	40716.8	79581.3		52	0	3	0		38.94	95.4	1.31	5.53	78.3474	43	35	386.6		351.765	0	0	1	1	0	0	0	0	0	0	0	38.94	Eligible	Assumed alive				235	234	no	No	114	71	0	1	1	0
1999-2000	2569	2	13	1117.38	2077.47		65	0	2	1		31.61	111.1	1.97	6.41	93.3007	17	16	368.8		797.632	0	0	1	1	0	0	0	0	0	1		31.61	Eligible	Assumed alive				235	234		No	153	70	0	0	1	0
1999-2000	2571	1	13	1123.16	1954.9		85	0	2					1.64	3.8	85.6912	10	17	178.4		1296	0	0	0	1	0	0	0	0	0	0			Eligible	Assumed alive				235	234		No	168	71	0	0	0	0
1999-2000	2574	2	9	12459.5	25505.6		31	0	3	2	1.82	40.05	123.9	1.17	3.9	90.801	20	23	220.1	78.7	565.75	0	0	1	1	0	0	0	0	0	2	3	40.05	Eligible	Assumed alive				238	237	no	No			0	0	0	0	8.48468
1999-2000	2583	2	11	30161.5	57073.8		70	0	0	0		32.01	112.5	1.02	5.77	90.0806	17	17	208.2	222.9	301.167	0	1	1	1	0	0	0	0	0	0	0	32.01	Eligible	Assumed deceased	Malignt neoplasms (C00-C97)	No - Condition not listed as a multiple cause of death	No - Condition not listed as a multiple cause of death	42	41		No	148	76	0	1	0	1	10.4469
1999-2000	2589	1	4	1844.86	2634.97		18	1	2		1.79	39.23	115.2	1	4.63	115.304	35	29	440.2	85.8	411.84		0	1	0								39.23	Eligible	Assumed alive				249	247			112	74	0	0	0	0	8.91793
1999-2000	2596	1	3	1555.88	2541.67		73	1	2	0	0.97	34.09	110.7	0.97	6.62	69.3814	26	21	535.3	93.1	1074.73	1	0	1	1	1	0	1	0	1	2	2	34.09	Eligible	Assumed deceased	Diseases of heart (I00-I09, I11, I13, I20-I51)	No - Condition not listed as a multiple cause of death	No - Condition not listed as a multiple cause of death	112	111		No	153	77	1	0	1	0	9.30011
1999-2000	2598	2	5	9195.02	13801.2		65	0	1	1	1.44			1.2	5.15	95.9918	20	20	463.9		437.368	1	1	1	1	0		0	0	1	0	0		Eligible	Assumed deceased	Diseases of heart (I00-I09, I11, I13, I20-I51)	Yes - Condition listed as a multiple cause of death	No - Condition not listed as a multiple cause of death	96	95		No	158	72	0	1	1	1
1999-2000	2614	2	6	1374.04	2032.12		19	1	2		0.97	31.73	107.5	1.23	4.6	114.496	25	23	374.7	99.6	464.87		0	0	0								31.73	Eligible	Assumed alive				234	234			105	69	0	0	0	0	8.83527
1999-2000	2621	2	5	45297.7	101641		32	1	0	2	5	31.97	107.6	1.09	5.64	104.504	29	20	434.2		335.111	0	0	1	1	0	0	0	0	0	1	3	31.97	Eligible	Assumed alive				242	241		No	120	68	0	0	1	0
1999-2000	2636	1	6	6454.2	11997.5		47	1	2	0	0.36	31.33	107.2	0.75	5.2	108.953	126	71	398.5	108.5	124.27	0	0	1	1	0	0	0	0	0	0	3	31.33	Eligible	Assumed deceased	All other causes (residual)	No - Condition not listed as a multiple cause of death	No - Condition not listed as a multiple cause of death	77	76		No	120	89		0	0	0	9.03056
1999-2000	2644	2	2	36675.2	77526.5		26	0	0	2	2.22	36.09	99.1	1.15	4.4	109.514	15	19	279.6		749.867	0	0	1	0	0	0	0	0	0	0	3	36.09	Eligible	Assumed alive				234	233	no	No	123	78	0	0	0	0
1999-2000	2650	2	9	9718.83	17678.1		42	0	1	1	1.8	37.68	111.9	1.19	4.4	84.6366	18	16	469.9	132	1214.74	0	1	1	1	0	0	0	0	0	0		37.68	Eligible	Assumed alive				239	239	no	No			0	0	1	0	9.75418
1999-2000	2653	1	2	53536.7	123188		56	0	0	2	5	39.67	108.7	1.62	4.63	66.5429	29	32	249.8		289.946	0	0	1	1	0	0	0	0	0	1	2	39.67	Eligible	Assumed alive				232	231	no	No	117	67	0	1	1	0
1999-2000	2660	2	6	51150.8	101126		42	1	0	2	4.93	32.58	116.2	0.87	5.33	77.2391	40	23	475.8	79.1	447.739	0	0	1	1	0	0	0	0	0	0	2	32.58	Eligible	Assumed alive				233	233		No	142	94	0	0	0	0	8.83086
1999-2000	2661	1	1	49955.9	105743		33	1	0	1	5	44.41	141.9	0.87	3.72	120.212	19	22	368.8		294.844	0	1	1	1	0	0	0	0	0	2	2	44.41	Eligible	Assumed alive				232	231		No	138	90	0	0	0	1
1999-2000	2663	1	11	57663.5	121799		32	1	0	1	3.23	32.97	106.7	1.11	6.39	114.953	35	29	380.7	95.1	374	0	0	1	1	0	0	0	0	0	0	1	32.97	Eligible	Assumed alive				230	229		No	128	87	0	0	1	0	8.71381
1999-2000	2669	1	1	22469.3	45728.4		40	1	3	0	1.2	33.22	104	0.84	5.33	114.444	34	31	404.5		1047.2	0	0	1	1	0	0	0	0	0	1	1	33.22	Eligible	Assumed alive				249	249		No	122	92	0	0	0	0
1999-2000	2671	2	6	10554.1	20467		39	1	2	1	1.76	47.06	166	1.03	6	115.251	31	16	368.8		520.188	0	0	1	1	0	0	0	0	0	0	3	47.06	Eligible	Assumed alive				245	244		No	132	89		0	1	0
1999-2000	2672	2	11	18021.5	37838.7		29	1	1	1	5	35.9	113.7	1.12	4.09	109.256	39	28	386.6		205.7	0	0	0	0	0	0	0	0	0	0	2	35.9	Eligible	Assumed alive				231	231		No	111	79	0	0	0	0
1999-2000	2673	1	9	23678.5	49822.7		67	0	0	1	1.96	32.68	111	2.17	6	70.5121	15	24	297.4	100.8	205.333	0	0	1	1	0	0	0	0	0	0	2	32.68	Eligible	Assumed alive				230	230		No	151	87	0	0	0	0	8.62952
1999-2000	2682	1	11	50696.7	114011		52	0	0	1	3.95	48.43	141.8	1.25	5.72	54.2647	22	24	214.1		393.545	1	1	1	1	0	0	0	1	0	0	3	48.43	Eligible	Assumed alive				230	229	no	No	152	77	0	1	1	1
1999-2000	2694	1	6	31303.7	64946.7		67	1	0	1	1.94	31.33	116.2	1.12	4.89	81.7252	50	54	303.3		478.741	0	0	0	0	0	0	0	0	0	1	1	31.33	Eligible	Assumed deceased	All other causes (residual)	No - Condition not listed as a multiple cause of death	Yes - Condition listed as a multiple cause of death	105	105		No	128	83	1	0	0	0
1999-2000	2705	1	12	12029.2	23327.6		30	1	2	1	3.29	30.25	100.7	0.97	5.95	105.982	45	19	374.7	93.3	434.211	0	0	1	0	0	0	0	0	0	1	2	30.25	Eligible	Assumed alive				240	240		No	114	71	0	0	0	0	8.93642
1999-2000	2711	1	4	2656.05	4549.37		72	0	2	2	5	31.19	95	1.26	5.28	68.0785	20	23	321.2		402.811	1	1	1	1	0	0	0	1	0	0	0	31.19	Eligible	Assumed deceased	Influenza and pneumonia (J09-J18)	No - Condition not listed as a multiple cause of death	No - Condition not listed as a multiple cause of death	221	220		No	141	72	0	0	1	1
1999-2000	2718	2	8	56872.2	117649		49	1	0	2	2.59			0.8	5.84	107.433	34	24	386.6	126.7	399.826	1	1	1	1	0	0	0	1	0	1	1		Eligible	Assumed deceased	Malignt neoplasms (C00-C97)	No - Condition not listed as a multiple cause of death	No - Condition not listed as a multiple cause of death	72	71		No	122	79	0	0	1	1	9.50997
1999-2000	2729	2	1	47565.2	101581		35	0	0	1		50.22	136.6	1.45	6.49	115.188	21	15	273.6		2746.04	0	0	1	1	0	0	0	0	0	1	3	50.22	Eligible	Assumed alive				237	236	no	No	140	68	0	0	1	0
1999-2000	2762	1	2	20682.7	41389.7		51	0	1	2	0.69	43.05	131.8	1.28	7.55	79.4514	23	16	267.7		1448.77	1	1	1	1	0	0	0	0	1	0	0	43.05	Eligible	Assumed deceased	All other causes (residual)	Yes - Condition listed as a multiple cause of death	No - Condition not listed as a multiple cause of death	84	83	no	No	144	92	0	0	1	1
1999-2000	2782	2	12	13809.9	33368		28	1	1	1	0.7	35.72	118.3	0.97	7.27	124.252	32	28	505.6	148.9	473.667	0	1	1	0	0	0	0	0	0	0	2	35.72	Eligible	Assumed alive				242	241		No	124	87	0	0	0	0	9.89362
1999-2000	2784	1	2	12435.7	23617.3		22	0	2	1		30.58	96.2	1.6	4.6	133.393	12	13	261.7		564	0	0	0	0	0	0	0	0	0	0	1	30.58	Eligible	Assumed alive				232	231	no	No	103	67	0	0	0	0
1999-2000	2787	1	1	17328.2	38859.7		18	1	0			37.4	122.6	0.85	4.4	115.304	39	25	481.8	85.7	383.143		0	1	0								37.4	Eligible	Assumed alive				233	232			125	78	0	0	0	0	8.50264
1999-2000	2790	2	7	11264.2	20604		50	0	1	2	0.79	33.82	107	1.09	4.06	106.658	21	26	285.5		325	0	0	1	0	0	0	0	0	0	0	0	33.82	Eligible	Assumed alive				242	242	no	No	120	62	0	0	0	0
1999-2000	2791	1	2	11437.7	18502.3		67	0	1	1	2.53	44.6	120.9	0.87	5.09	94.6526	10	15	440.2		332.067	0	1	1	1	0	0	0	0	0	0	1	44.6	Eligible	Assumed deceased	Diseases of heart (I00-I09, I11, I13, I20-I51)	No - Condition not listed as a multiple cause of death	No - Condition not listed as a multiple cause of death	170	170		No	125	69	0	0	1	1
1999-2000	2795	1	7	28997.1	64278.3		51	1	3	1	3	32.58	111	0.78	5.51	80.9766	37	30	327.1	106.4	384.682	0	0	1	1	0	0	0	0	0	1	1	32.58	Ineligible								No	105	57	0	0	0	0	9.16144
1999-2000	2799	2	1	39761.9	82360.6		54	0	0	1	5	32.23	86.8	2.28	6.21	89.9594	20	19	184.4		791.818	0	0	1	1	0	0	0	0	0	2	3	32.23	Eligible	Assumed deceased	Accidents (unintentiol injuries) (V01-X59, Y85-Y86)	No - Condition not listed as a multiple cause of death	No - Condition not listed as a multiple cause of death	162	162	no	No	137	73		0	0	0
1999-2000	2803	3	1	52725.4	117798		36	0	0	2	4.5	38.89	108.7	1.13	5.04	87.6671	50	34	362.8	97.8	325.5	0	0	1	1	0	0	0	0	0	1	2	38.89	Eligible	Assumed alive				241	240	no	No	125	76	0	0	1	0	9.25107
1999-2000	2809	1	2	18767.1	38964.5		42	1	1	2	3.7	31.07	100.6	1.07	6.15	112.614	61	49	374.7	96.4	447.917	0	0	1	0	0	0	0	0	0	0	3	31.07	Eligible	Assumed alive				232	231		No	121	83	0	0	0	0	8.43971
1999-2000	2814	2	6	8702.82	14138.7		23	0	2	2	5	36.71	109.4	1.34	4.84	125.319	22	22	297.4		630	0	0	0	0	0	0	0	0	0	0	3	36.71	Eligible	Assumed alive				245	244	no	No	103	63	0	0	0	0
1999-2000	2819	2	1	26946.1	56698.1		68	0	0	1	0.92	32.24	106.3	1.11	6.41	81.5335	36	23	362.8	106.7	540	0	0	1	1	0	0	0	0	0	0	0	32.24	Eligible	Assumed alive				237	236		No	111	81	0	0	1	0	9.25499
1999-2000	2820	2	7	42641	93705		48	1	3	1	5	31.11	107.2	0.95	4.84	93.3943	26	17	249.8	169.7	806	0	1	1	1	0	0	0	0	0	0	2	31.11	Eligible	Assumed alive				247	247		No	148	91	0	0	0	0	9.59418
1999-2000	2831	2	9	17695.4	38230.8		61	1	3	1	0.99	34.78		0.95	4.89	93.7669	23	22	237.9		1567.7	0	1	1	1	0	0	0	0	0	2	1	34.78	Eligible	Assumed deceased	Influenza and pneumonia (J09-J18)	No - Condition not listed as a multiple cause of death	No - Condition not listed as a multiple cause of death	225	223		No			0	0	1	1
1999-2000	2834	2	3	40551.4	82774.9		52	0	0	2	0.89	37.63	111.9	1.22	6.21	78.3474	18	17	190.3		1088.89	0	0	1	0	0	0	0	0	0	2	1	37.63	Eligible	Assumed alive				248	247	no	No	110	71	0	0	0	0
1999-2000	2839	2	3	1427.33	2046.43		18	0	2		0.22	31.81	97.2	0.87	4.24	129.799	43	34	261.7		423		0	1	0								31.81	Eligible	Assumed alive				249	248	no		108	61	0	0	0	0
1999-2000	2841	2	1	46418.7	102496		33	1	0	1	1.88	36.51	129.7	0.61	3.83	114.149	38	19	458	134.4	396.8	0	1	1	0	0	0	0	0	0	0	3	36.51	Eligible	Assumed alive				237	236		No	113	64	0	0	0	1	9.0597
1999-2000	2844	1	7	7203.21	11431.9		63	0	1	2	5	31.28	101.7	1.07	4.01	109.077	22	23	434.2	93.8	497.833	0	0	1	1	0	0	0	0	0	1	3	31.28	Eligible	Assumed deceased	All other causes (residual)	No - Condition not listed as a multiple cause of death	No - Condition not listed as a multiple cause of death	192	191		No	126	72	0	0	1	0	8.32535
1999-2000	2850	1	7	13901.2	22967.1		56	0	1	1		36.81	107.5	1.82	4.97	121.103	19	14	202.2		464.143	0	1	0	1	0	0	0	0	0	0	1	36.81	Eligible	Assumed alive				245	245	no	No	130	63	0	0	0	1
1999-2000	2859	3	1	28739.5	69401.9		28	0	0	2	4.86	34.02	100.7	0.98	5.82	107.986	42	24	291.5		333.148	0	0	1	0	0	0	0	0	0	2	3	34.02	Eligible	Assumed alive				241	240	no	No	117	58	0	0	0	0
1999-2000	2862	1	10	23162.1	52101.9		50	0	0	1	0.96	38.39	107	1.36	5.38	109.575	8	15	237.9	90.9	634.588	0	0	1	1	0	0	0	0	0	1	1	38.39	Eligible	Assumed alive				248	248	no	No	115	75	0	1	1	0	8.62063
1999-2000	2900	1	6	2295.72	3681.77		18	0	2		2.1	37.33	106.2	1.36	7.29	115.844	27	20	380.7	81.9	993		0	1	0								37.33	Eligible	Assumed alive				229	228	no		133	78	0	0	0	0	8.87714
1999-2000	2933	3	1	24983.7	57547.8		25	1	3	1	1.6	33	102	1	5.82	97.2029	52	34	374.7	102.8	446.718	0	0	1	1	0	0	0	0	0	0	0	33	Eligible	Assumed alive				240	240		No	152	68	0	0	0	0	8.71876
1999-2000	2940	2	7	25483.4	53946.5		65	0	3	2	0.89	36.37	116	1.39	4.24	62.4662	18	13	416.4	113.7	607.765	0	0	0	1	0	0	0	0	0	0	2	36.37	Eligible	Assumed deceased	Diseases of heart (I00-I09, I11, I13, I20-I51)	No - Condition not listed as a multiple cause of death	No - Condition not listed as a multiple cause of death	208	208		No	133	64	0	0	0	0	9.00326
1999-2000	2941	2	2	19591.9	42434.5		23	0	1	1	1.5	37.07	111.2	1.15	5.66	144.465	32	33	285.5	84.9	331.636	0	0	1	0	0	0	0	0	0	0	2	37.07	Eligible	Assumed alive				246	245	no	No	118	73	0	0	0	0	8.36345
1999-2000	2942	1	10	27266.6	50063.9		65	0	0	2		32.99	103.3	0.75	6.03	83.27	17	16	380.7	98.9	1262.65	0	0	1	1	0	0	0	0	0	0	2	32.99	Eligible	Assumed deceased	All other causes (residual)	No - Condition not listed as a multiple cause of death	Yes - Condition listed as a multiple cause of death	166	165		No	170	70	0	0	0	0	9.70308
1999-2000	2948	2	7	4413.31	8723.17		67	1	1	1	1.58	30.14	110	0.76	8.43	14.9397	21	26	422.3	88.4	212.353	1	0	1	1	0	0	0	0	1	0	1	30.14	Eligible	Assumed deceased	All other causes (residual)	No - Condition not listed as a multiple cause of death	Yes - Condition listed as a multiple cause of death	66	66		No	156	97	0	0	1	0	8.5509
1999-2000	2968	1	11	36929.2	60263.7		74	0	0	1	3.46			1.72	4.5	87.5847	13	16	220.1		985.714	1	0	0	1	1	1	0	0	1	2	1		Eligible	Assumed deceased	Diseases of heart (I00-I09, I11, I13, I20-I51)	No - Condition not listed as a multiple cause of death	No - Condition not listed as a multiple cause of death	23	22		No	100	52	0	0	1	0
1999-2000	2969	2	5	19520.1	44909.1		24	1	1	2	3.16	32.41	114.8	1.18	4.78	113.161	36	22	327.1	92.7	406.824	0	0	0	0	0	0	0	0	0	0	2	32.41	Eligible	Assumed alive				242	241		No	106	71	0	0	0	0	8.34708
1999-2000	2978	1	11	22622.5	46830.4		63	1	0	1	0.98	31.9	110	0.87	4.65	66.6456	46	34	339		534	0	0	1	0	0	0	0	0	0	1	3	31.9	Eligible	Assumed alive				231	230		No	121	84	1	1	0	0
1999-2000	2987	1	1	26151	60929		69	1	0	0	1.24	30.97	113.2	0.98	5.07	93.3517	17	22	214.1		391.875	1	0	1	0	0	1	0	1	0	1	2	30.97	Eligible	Assumed deceased	All other causes (residual)	No - Condition not listed as a multiple cause of death	No - Condition not listed as a multiple cause of death	44	43		No	126	72	0	1	0	0
1999-2000	2992	1	7	31585.3	65456.9		53	1	3	2	5	31.33	102.9	1.14	4.01	79.8469	22	18	440.2		331.636	0	0	0	1	0	0	0	0	0	0	1	31.33	Eligible	Assumed alive				245	244		No	105	70		0	1	0
1999-2000	3006	1	9	41118.8	94713.6		23	1	0	2	2.43	30.08	101.6	1.5	3.93	111.324	30	24	297.4		512.5	0	0	0	0	0	0	0	0	0	0	3	30.08	Eligible	Assumed alive				229	229		No	118	48	1	0	0	0
1999-2000	3008	1	12	1929.81	3574.39		62	0	2	2	1.09	31.19	91.6								357.5	0	0	0	1	0	0	0	0	0	0	1	31.19	Eligible	Assumed alive				239	239		No	154	78	0	0	1	0
1999-2000	3018	2	1	36627.4	76542.5		53	1	0	2	3.52	35.23	114.8	0.89	4.63	99.1871	68	37	463.9		720.5	1	0	1	1	1	0	0	0	0	0	2	35.23	Eligible	Assumed alive				237	236		No	143	99		0	0	0
1999-2000	3026	1	11	103831	261361		28	0	3	2	0.69	33.78	104.2	1.67	5.22	107.986	14	13	220.1	103.5	1110.45	0	0	1	0	0	0	0	0	0	1	3	33.78	Eligible	Assumed alive				231	229	no	No	108	75	0	0	0	0	8.36527
1999-2000	3035	2	13	23323	49074.6		69	0	0	1	3.16	30.18	96.2	2.43	5.46	95.8844	13	15	214.1	82.3	774	0	0	1	1	0	0	0	0	0	0	2	30.18	Eligible	Assumed deceased	Diseases of heart (I00-I09, I11, I13, I20-I51)	No - Condition not listed as a multiple cause of death	No - Condition not listed as a multiple cause of death	194	194		No	126	79	0	0	0	0	8.72117
1999-2000	3039	1	4	6121.39	10735.6		56	0	2	0	0.35	35.42	107.5	1.49	6.85	76.1766	23	19	368.8		814.545	0	0	1	1	0	0	0	0	0	0	3	35.42	Eligible	Assumed alive				247	246	no	No	140	88	0	0	0	0
1999-2000	3040	2	6	35006.5	84535.8		20	0	0	1	5	38.15	120.6	0.81	4.97	127.988	15	16	362.8	78.3	699.364	0	0	1	0	0	0	0	0	0	2	0	38.15	Eligible	Assumed alive				233	233	no	No	94	54	0	0	0	0	8.89315
1999-2000	3043	2	2	4762.04	8440.88		53	0	2	1	1.81	42.51	107.4	1.48	4.6	101.507	23	20	350.9	88.3	277.76	0	0	0	0	0	0	0	0	0	0	0	42.51	Eligible	Assumed alive				246	245	no	No	122	68	0	0	0	0	8.09166
1999-2000	3045	1	7	8432.49	13117		73	0	1	0	0.75	38.77	120.2	1.93	6.85	77.93	15	16	315.2	122.1	673.136	0	0	1	1	0	0	0	0	0	2	2	38.77	Eligible	Assumed deceased	Malignt neoplasms (C00-C97)	No - Condition not listed as a multiple cause of death	No - Condition not listed as a multiple cause of death	64	64		No	142	77	1	0	1	0	8.36019
1999-2000	3059	1	5	33745.3	69855.5		66	1	0	2	2.11	41.33	139	1.06	6.23	30.5523	16	18	666.2		675.857	0	1	1	1	0	0	0	0	0	2	1	41.33	Eligible	Assumed deceased	Diseases of heart (I00-I09, I11, I13, I20-I51)	Yes - Condition listed as a multiple cause of death	No - Condition not listed as a multiple cause of death	59	58		No	107	60	1	1	1	1
1999-2000	3062	2	12	16929.6	38130.2		25	0	1	2	5	45.29	118.2	0.87	4.03	84.4525	13	18	333.1	100.2	331.714	0	0	1	0	0	0	0	0	0	0	3	45.29	Eligible	Assumed alive				242	240	no	No	124	74	0	0	0	0	8.56798
1999-2000	3066	1	1	49845.8	125166		38	0	0	2		36.7	103	1.17	5.25	75.5119	16	23	368.8	78.4	652.864	0	0	1	0	0	0	0	0	0	0	3	36.7	Eligible	Assumed alive				233	232	no	No	128	83	0	0	0	0	7.82756
1999-2000	3074	2	2	13038.5	22480		23	1	2	2	1.8	40.54	139.4	1.1	4.16	122.455	58	30	386.6		410.824	0	0	0	0	0	0	0	0	0	0	1	40.54	Eligible	Assumed alive				247	246		No	134	56	1	0	0	0
1999-2000	3075	1	11	17108.6	32663.7		85	0	0	0	0.9	30.31	106.8	1.85	6.67	81.0718	24	29	214.1	95.9	787.143	0	0	1	1	0	0	0	0	0	0	0	30.31	Eligible	Assumed deceased	Diseases of heart (I00-I09, I11, I13, I20-I51)	No - Condition not listed as a multiple cause of death	No - Condition not listed as a multiple cause of death	107	106		No	173	93	0	0	1	0	8.82599
1999-2000	3085	2	6	2435.05	3374.54		68	1	2	1	2.27	35.54	111.6	0.98	6	58.1511	26	25	333.1		503.625	1	1	1	1	1	1	0	1	0	1	2	35.54	Eligible	Assumed deceased	Nephritis, nephrotic syndrome and nephrosis (N00-N07, N17-N19, N25-N27)	No - Condition not listed as a multiple cause of death	No - Condition not listed as a multiple cause of death	195	195		No			1	1	1	0
1999-2000	3087	2	8	15896.9	33613.8		33	0	1	2	2.34	57.55	128.6	1.36	3.98	134.665	14	16	136.8		447.176	0	0	0	1	0	0	0	0	0	0	3	57.55	Eligible	Assumed alive				245	244	no	No	135	89	0	0	1	0
1999-2000	3089	2	1	23757.8	52607.9		67	0	0	1		42.35	126.5	1.11	5.38	97.2411	18	14	362.8		888	0	1	1	1	0	0	0	0	0	0	0	42.35	Eligible	Assumed deceased	Alzheimer's disease (G30)	No - Condition not listed as a multiple cause of death	No - Condition not listed as a multiple cause of death	218	217		No	134	63	0	0	1	1
1999-2000	3095	1	4	1460.42	2385.72		64	1	2	0	1.19	42.83	132.4	1.09	5.02	96.6887	81	65	279.6	201.6	310.5	0	1	1	1	0	0	0	0	0	0	1	42.83	Eligible	Assumed deceased	Cerebrovascular diseases (I60-I69)	No - Condition not listed as a multiple cause of death	No - Condition not listed as a multiple cause of death	121	120		No	130	51	0	0	0	0	10.1815
1999-2000	3117	1	7	14395.6	31600.5		37	1	1	1	0.85	30.38	97.8	1.59	6.05	103.285	38	57	350.9	83.8	521.625	0	0	1	1	0	0	0	0	0	1	1	30.38	Eligible	Assumed alive				245	244		No	176	108	0	0	0	0	7.74262
1999-2000	3122	1	6	20139.4	35581.7		78	0	0	1	4.07	30.6	102	1.08	7.29	65.2687	20	20	273.6		978.409	0	0	1	1	0	0	0	0	0	0	2	30.6	Eligible	Assumed deceased	All other causes (residual)	No - Condition not listed as a multiple cause of death	No - Condition not listed as a multiple cause of death	158	158		No	177	71	0	0	1	0
1999-2000	3123	1	13	1398.81	2189.04		18	1	2		1.34	32.55	100.5	1.1	3.23	115.304	46	29	386.6		635.429		0	0	0								32.55	Eligible	Assumed alive				235	235			118	72	0	0	0	0
1999-2000	3130	1	8	17558.2	39277.2		35	0	1	1	3.62	30.14	91	1.17	4.58	132.786	12	19	214.1		258	0	0	1	0	0	0	0	0	0	2	3	30.14	Eligible	Assumed alive				242	241	no	No	111	63	1	0	0	0
1999-2000	3133	2	11	14345.3	25878.3		47	0	1	0	0.77	41.21	120.3	1.02	5.77	93.5458	19	18	285.5		706.316	0	1	1	1	0	0	0	0	0	0	1	41.21	Eligible	Assumed deceased	Diseases of heart (I00-I09, I11, I13, I20-I51)	No - Condition not listed as a multiple cause of death	No - Condition not listed as a multiple cause of death	229	228	no	No	160	88	0	0	1	1
1999-2000	3140	3	1	38939.3	85980.9		39	1	0	2	5	35.19	121.6	1.18	3.59	109.437	24	22	333.1		277.667	0	0	0	0	0	0	0	0	0	0	3	35.19	Eligible	Assumed alive				241	241		No	125	72	0	0	0	0
1999-2000	3143	1	6	18062.1	33177.7		40	0	1	1	2.31	37.54	107	1.39	6.85	114.42	13	17	184.4		1200	0	0	1	1	0	0	0	0	0	0	0	37.54	Eligible	Assumed alive				229	229	no	No	124	68	0	0	0	0
1999-2000	3144	1	10	18233.5	41841.5		24	0	1	1	1.41	31.74	90.5	1.14	5.17	143.454	8	21	237.9		137.053	0	0	1	0	0	0	0	0	0	0	0	31.74	Eligible	Assumed alive				242	241	no	No	107	65	1	0	0	0
1999-2000	3148	2	11	52205.9	121010		35	0	0	1	2.51	37.7		0.86	6.18	121.751	15	16	368.8	110	390.32	0	1	1	1	0	0	0	0	0	0	1	37.7	Eligible	Assumed alive				231	230	no	No	120	74	0	0	0	0	9.72764
1999-2000	3162	1	6	60341	124824		46	1	0	1	5	32.49	116.9	1.34	5.92	83.8713	50	29	458	105.2	467.174	0	0	1	1	0	0	0	0	0	1	2	32.49	Eligible	Assumed alive				229	228		No	129	98	0	0	1	0	8.95315
1999-2000	3173	1	1	25540.6	52981.7		65	1	0	1	1.78	34.59	120.6	1.17	6.9	73.392	33	23	350.9	92.5	1135.33	0	0	1	1	0	0	0	0	0	0	1	34.59	Eligible	Assumed alive				232	231		No	144	68	0	1	0	0	9.15707
1999-2000	3185	2	8	59969.6	122250		47	0	0	1	1.8	35.24	90.8	1.28	5.12	81.1481	17	17	249.8		477	0	0	0	1	0	0	0	0	0	0	3	35.24	Eligible	Assumed alive				245	245	no	No	141	88	0	0	0	0
1999-2000	3190	2	10	32159.3	66774.3		69	0	0	0	2.44	36.34	105.3	1.5	5.74	80.9628	13	22	499.6	92.6	696	0	0	1	0	0	0	0	0	0	1	2	36.34	Eligible	Assumed deceased	Chronic lower respiratory diseases (J40-J47)	No - Condition not listed as a multiple cause of death	No - Condition not listed as a multiple cause of death	233	233		No	131	74	0	0	0	0	8.16588
1999-2000	3204	1	2	14623	31454.8		19	1	0		0.48	30.51	98	1.34	4.29	101.387	13	19	410.4	96.1	290.889		0	0	1								30.51	Eligible	Assumed alive				232	231			128	66	0	0	0	0	8.07693
1999-2000	3206	1	1	52753.5	106921		46	0	0	1	5	35.14	105.2	1.11	7.84	81.7202	47	37	345	93.4	319	0	0	1	0	0	0	0	0	0	0	1	35.14	Eligible	Assumed alive				232	231	no	No	125	85		0	0	0	9.08549
1999-2000	3215	2	4	12411.3	24494.3		55	0	1	1	2.63	32.37	104.5	1.65	5.72	77.25	17	23	350.9	104.6	340	0	0	1	1	0	0	0	0	0	0	2	32.37	Eligible	Assumed alive				237	236	no	No	105	71	0	0	1	0	7.76366
1999-2000	3223	3	1	31363.8	61671.7		58	0	0	2	4.86	36.89	116.2								342.72	0	0	0	1	0	0	0	0	0	0	2	36.89	Eligible	Assumed alive				241	240	no	No	157	81	0	0	1	0
1999-2000	3229	1	3	12505.1	20750.7		36	0	2	1	0.97	41.34	122.5	1.33	4.91	102.085	47	39	303.3		1257.45	0	1	0	1	0	0	0	0	0	2	3	41.34	Eligible	Assumed alive				239	239	no	No	120	67	0	0	1	1
1999-2000	3233	1	6	15767.3	27456.6		40	0	1	1	0.77	66.44	147.7	1.23	6.23	128.203	19	18	303.3	101.5	699.84	0	1	1	1	0	0	0	0	0	0	1	66.44	Eligible	Assumed alive				229	229	no	No	152	100	0	0	1	0	8.85417
1999-2000	3234	2	1	25392.7	52464.2		62	1	0	1	3.73	34.95	132.4	0.85	5.64	67.1154	42	27	434.2	104.3	529.286	0	0	1	1	0	0	0	0	0	1	2	34.95	Eligible	Assumed deceased	Malignt neoplasms (C00-C97)	No - Condition not listed as a multiple cause of death	No - Condition not listed as a multiple cause of death	65	64		No	130	71	0	0	1	0	9.40086
1999-2000	3245	2	12	20264.6	38454.4		49	0	1	1	1.33	34.39	122.7	1.47	7.11	57.7372	21	18	333.1		1232	0	1	1	1	0	0	0	0	0	0	0	34.39	Eligible	Assumed deceased	Nephritis, nephrotic syndrome and nephrosis (N00-N07, N17-N19, N25-N27)	No - Condition not listed as a multiple cause of death	No - Condition not listed as a multiple cause of death	226	225	no	No	114	87	1	1	1	1
1999-2000	3256	1	13	1505.8	2807.49		65	0	2	0		31.03	89.1								437.5	1	0	0	1			0	0	1	1	2	31.03	Eligible	Assumed alive				245	244		No	146	94	0	0	1	0
1999-2000	3263	1	4	22558.3	41249.1		38	1	2	2	2.71	31	109	1.11	4.78	100.191	35	30	362.8	89.6	519.048	0	0	0	1	0	0	0	0	0	0	2	31	Eligible	Assumed alive				247	247		No	110	78	0	0	0	0	8.6464
1999-2000	3274	1	11	40930.3	79998.5		50	0	3	1	0.65	48.08	136	0.93	6.41	69.4075	20	16	505.6		1299.52	0	0	1	1	0	0	0	0	0	0	1	48.08	Eligible	Assumed alive				230	229	no	No	128	89	0	0	1	0
1999-2000	3281	1	4	1410.85	2651.42		65	1	2	0	0.7	40.33	132.3	0.73	4.68	96.0119	29	26	374.7		195.565	0	0	1	0	0	0	0	0	0	1	1	40.33	Eligible	Assumed alive				246	245		No	133	86		0	0	0
1999-2000	3285	2	3	1621.13	2377.82		19	0	2		4.28	33.59	113.1	1	5.17	115.033	26	22	386.6	99.9	837.2		0	1	0								33.59	Eligible	Assumed alive				249	248	no		133	69	0	0	0	0	8.70681
1999-2000	3293	2	4	7556.96	10998.7		60	0	1	1	1.32	35	115.8	1.22	4.99	99.4232	19	18	297.4	177.1	489.6	1	1	1	1	0			1	0	0	2	35	Eligible	Assumed alive				237	236		No	168	90	0	0	0	0	9.1183
1999-2000	3294	1	7	12913	28934.1		43	0	1	1	1.16	36.11	109.4	1.28	4.4	84.0441	17	20	368.8		350.897	0	0	1	1	0	0	0	0	0	2	3	36.11	Eligible	Assumed alive				246	246	no	No	140	78	0	0	1	0
1999-2000	3299	1	11	3804.91	5954.4		18	1	2		1.9	35.46	118.7	1.17	5.74	126.833	36	33	422.3		589.935		0	1	0								35.46	Eligible	Assumed alive				248	247			127	84	0	0	0	0
1999-2000	3332	1	5	60341	124824		46	1	0	2	1.77	36.65	132.2	0.93	5.64	83.8713	25	21	422.3	121.4	910.286	0	0	1	0	0	0	0	0	0	0	3	36.65	Eligible	Assumed alive				235	234		No	116	86	0	0	0	0	9.53967
1999-2000	3333	1	1	14236.6	22995.4		80	0	0	2	2.99	33.59	106.7	1.22	8.38	83.9699	13	19	285.5	109.6	805.714	0	0	1	1	0	0	0	0	0	0	0	33.59	Eligible	Assumed deceased	All other causes (residual)	No - Condition not listed as a multiple cause of death	No - Condition not listed as a multiple cause of death	92	91		No	155	79	0	0	1	0	10.1327
1999-2000	3342	1	11	14046.6	24303.4		71	1	0	0	1.07			0.83	7.29	79.4608	28	22	243.9	301.5	221.333	0	1	1	1	0	0	0	0	0	2	1		Eligible	Assumed deceased	Diseases of heart (I00-I09, I11, I13, I20-I51)	No - Condition not listed as a multiple cause of death	Yes - Condition listed as a multiple cause of death	60	59		No	193	85	0	0	1	1	10.7964
1999-2000	3355	2	1	53914.5	116230		44	0	0	1	3.11	39.24	107.7	0.72	4.63	96.506	31	20	267.7	110.2	652.68	0	0	1	1	0	0	0	0	0	0	0	39.24	Eligible	Assumed alive				236	235	no	No	134	81	0	0	0	0	8.89195
1999-2000	3360	1	5	3724.77	8001.13		35	0	1	2		34.82	104.9	1.34	5.2	101.773	23	20	434.2	74.3	213	0	0	1	0	0	0	0	0	0	0	1	34.82	Eligible	Assumed alive				235	235	no	No	115	61	1	0	0	0	8.59857
1999-2000	3367	1	1	24305.2	42425.9		77	0	0	2	1.44	31.8	98.4	1.12	4.71	57.4164	24	22	434.2	98.8	652.5	0	0	1	1	0	0	0	0	0	0	1	31.8	Eligible	Assumed deceased	Accidents (unintentiol injuries) (V01-X59, Y85-Y86)	No - Condition not listed as a multiple cause of death	No - Condition not listed as a multiple cause of death	196	195		No	146	80	0	0	0	0	8.81993
1999-2000	3377	1	3	7393.22	13709.1		48	1	2	1	0.9	30.73	111.2	1.13	6.75	82.7012	53	36	463.9		581.538	0	0	1	1	0	0	0	0	0	2	3	30.73	Eligible	Assumed alive				237	236		No	126	89	0	0	0	0
1999-2000	3382	2	6	2255.48	3684.52		74	1	2	0	1.69	36.63	116.8	0.87	5.12	77.8038	30	34	345		230.267	1	1	1	1	0	0	0	0	1	0	1	36.63	Eligible	Assumed deceased	Malignt neoplasms (C00-C97)	No - Condition not listed as a multiple cause of death	No - Condition not listed as a multiple cause of death	95	94		No	158	68	0	1	1	1
1999-2000	3387	1	3	5826.94	12520.2		42	0	2	1	1.19	30.36	98	1.18	5.02	84.049	27	30	297.4	96	605.588	0	0	1	0	0	0	0	0	0	0	3	30.36	Eligible	Assumed alive				239	238	no	No	122	78	0	0	0	0	8.7464
1999-2000	3393	3	1	19688.6	45933.5		19	1	0		3.6	34.17	110.5	1.13	4.97	125.945	59	28	333.1	91.3	489.8		0	1	1								34.17	Eligible	Assumed alive				240	239			144	78	1	0	0	0	9.00839
1999-2000	3403	2	12	8078.25	12003.2		62	0	1	2	4.24	41.82	121.6	1.56	5.46	84.1905	19	15	410.4	110.8	448.412	0	0	1	1	0	0	0	0	0	0	3	41.82	Eligible	Assumed deceased	All other causes (residual)	No - Condition not listed as a multiple cause of death	No - Condition not listed as a multiple cause of death	148	147		No	125	92	0	0	1	0	8.34531
1999-2000	3406	1	9	36595	93091.3		27	0	0	2	3.2	32.09	95.7	1.22	4.34	108.747	20	21	345		1217.39	0	0	1	0	0	0	0	0	0	0	3	32.09	Eligible	Assumed alive				230	230	no	No	116	67	1	0	0	0
1999-2000	3415	2	5	4415.14	7581.71		43	0	2	0	0.74	41.62	135.6	0.76	4.19	97.1863	28	25	350.9		927.692	0	1	1	1	0	0	0	0	0	2	3	41.62	Eligible	Assumed deceased	All other causes (residual)	Yes - Condition listed as a multiple cause of death	No - Condition not listed as a multiple cause of death	109	108	no	No	125	66	0	0	1	1
1999-2000	3423	2	5	7317.43	13455.9		61	0	1	0		44.77	121.5	1.93	4.91	110.62	12	14	392.6	195.4	718.182	0	1	0	1	0	0	0	0	0	0	1	44.77	Eligible	Assumed alive				241	240		No	138	68	0	0	1	1	8.75629
1999-2000	3432	2	2	12333.1	22610.8		27	1	2	2	5	34.03	110.1	0.94	3.83	125.387	124	50	350.9	96.4	351	0	0	1	1	0	0	0	0	0	2	3	34.03	Eligible	Assumed deceased	Diseases of heart (I00-I09, I11, I13, I20-I51)	No - Condition not listed as a multiple cause of death	No - Condition not listed as a multiple cause of death	177	176		No	144	85	0	0	0	0	8.15203
1999-2000	3436	2	2	1878.58	3058.96		63	0	2	0	1.94	32.13	112	1.36	3.39	84.4481	32	33	297.4	101.7	230.588	0	0	1	1	0	0	0	0	0	0	1	32.13	Eligible	Assumed alive				241	241		No	141	71	0	0	0	0	9.25189
1999-2000	3455	2	9	6908.33	13034.9		75	1	3	1	0.89	34.78	115.7	1.88	5.12	84.9843	15	23	345	122.8	1215.64	1	0	0	1	0	0	0	0	1	0	1	34.78	Eligible	Assumed deceased	Diseases of heart (I00-I09, I11, I13, I20-I51)	No - Condition not listed as a multiple cause of death	Yes - Condition listed as a multiple cause of death	99	98		No	149	60	1	0	1	0	8.38009
1999-2000	3459	2	7	42104.9	88847.5		43	0	3	0	0.68	31.92	97.2	1	4.45	108.893	17	23	291.5	97.6	275.4	0	0	1	0	0	0	0	0	0	0	2	31.92	Eligible	Assumed alive				246	245	no	No	132	66	0	0	0	0	8.74754
1999-2000	3473	1	9	4064.05	6841.25		18	0	1		0.4	38.5	115.8	1.39	4.5	114.682	9	14	327.1		629.545		0	0	0								38.5	Eligible	Assumed alive				230	229	no		107	61	0	0	0	0
1999-2000	3478	1	1	37271.1	74507.1		51	1	0	1	5	36.53	122.5	1.03	6.39	100.59	29	18	416.4		745.167	0	0	1	0	0	0	0	0	0	1	1	36.53	Eligible	Assumed alive				232	230		No	131	88	0	0	0	0
1999-2000	3480	2	5	16356.9	35386.4		19	0	0		0.53	32.3	92.6	1.02	3.26	128.89	15	14	184.4		879.31		0	1	0								32.3	Eligible	Assumed alive				241	240	no		116	46	0	0	0	0
1999-2000	3481	1	8	15093.9	34331.8		34	1	1	1	2.17	31.86	102.9	1.28	4.11	85.3595	31	22	374.7	97.2	313.043	0	0	0	1	0	0	0	0	0	1	2	31.86	Eligible	Assumed alive				241	240		No	126	69	0	0	0	0	8.27807
1999-2000	3489	1	12	1296.02	2570.67		70	0	2	0	2.39	34.5	116.4	1.5	5.02	90.0806	50	60	350.9	106.5	387.04	0	0	0	1	0	0	0	0	0	0	3	34.5	Eligible	Assumed alive				240	238		No			0	0	0	0	8.63844
1999-2000	3498	2	8	11700.9	24030.1		43	1	1	1	1.86	30.12	95.2	1.56	4.6	99.0225	25	32	303.3	102	254.941	0	0	0	1	0	0	0	0	0	0	2	30.12	Eligible	Assumed alive				246	245		No	178	103	1	0	0	0	8.26256
1999-2000	3509	1	4	6371.26	10566.8		40	0	2	0	0.63	33.19	102.6	1.16	4.24	111.213	19	21	232	90.3	686	0	0	1	0	0	0	0	0	0	0	0	33.19	Eligible	Assumed alive				247	247	no	No	106	76	1	0	0	0	8.96328
1999-2000	3516	1	12	57720.8	119404		43	1	0	1	1.92	31.31	107.8	0.94	7.29	76.6984	44	29	392.6		347.63	0	1	1	1	0	0	0	0	0	0		31.31	Eligible	Assumed alive				240	238		No			0	0	0	0
1999-2000	3522	2	1	17019.4	45895.8		18	1	0		2.46	36.12	111.1	0.99	2.69	115.304	22	27	398.5		1251.06		0	1	0								36.12	Eligible	Assumed alive				237	236			119	63	1	0	0	0
1999-2000	3535	2	10	1404.55	2340.81		60	1	2	1		31.45	113.6	0.89	6.18	76.0156	27	25	350.9	180.8	515.455	0	1	1	1	0	0	0	0	0	0	1	31.45	Eligible	Assumed alive				235	234		No	126	63	0	0	1	1	10.1426
1999-2000	3541	3	1	40686	82401		42	1	0	2	3.97	30.02	97.4	1.12	4.53	86.2614	25	21	374.7	91.2	554.842	0	0	1	1	0	0	0	0	0	0	1	30.02	Eligible	Assumed alive				240	239		No	111	70	0	1	1	0	9.11321
1999-2000	3546	1	7	2876.2	5447.12		19	0	1		1.27	46.21	119.2	1.02	4.11	132.608	16	17	362.8	96.8	316		0	1	0								46.21	Eligible	Assumed alive				246	245	no		134	57		0	0	0	8.45421
1999-2000	3547	1	12	2856.34	4228.97		69	0	2	0		32.47	112.1	1.42	4.63	80.9628	15	18	398.5	135.7	877.217	0	1	0	1					0	1	1	32.47	Eligible	Assumed deceased	Cerebrovascular diseases (I60-I69)	Yes - Condition listed as a multiple cause of death	Yes - Condition listed as a multiple cause of death	161	160		No	156	70	0	0	1	1	8.89013
1999-2000	3556	2	12	1650.65	2372.74		18	1	2		3.17	37.34	126	1.17	4.22	133.57	68	38	416.4		735.778		0	0	0								37.34	Eligible	Assumed alive				243	243			116	66	0	0	0	0
1999-2000	3559	2	3	1029.04	2123.23		60	1	2	0	0.69	34.35	117.7	1.25	5.22	85.8443	42	33	487.7	122.9	591.6	0	0	1	1	0	0	0	0	0	0	3	34.35	Eligible	Assumed alive				249	248		No	178	83	0	0	0	0	8.47493
1999-2000	3565	2	11	17770.3	35269		38	0	1	1	3.33	49.09		1.17	4.78	99.6508	13	18	350.9		276.3	0	0	1	0	0	0	0	0	0	0	0	49.09	Eligible	Assumed alive				230	230	no	No	117	77	1	0	0	0
1999-2000	3570	1	6	1252.28	1996.23		65	1	2	2		30.26	107.7	1.02	4.53	96.0119	20	21	452		726.75	1	0	1	1	1	0	0	0	0	1	1	30.26	Eligible	Assumed alive				229	228		No	136	82	1	1	1	0
1999-2000	3573	2	10	30026.7	62038.6		66	1	0	1	1.46	31.48	111.9	0.84	5.64	72.8783	78	44	279.6		293.448	0	1	1	0	0	0	0	0	0	0	1	31.48	Eligible	Assumed deceased	All other causes (residual)	No - Condition not listed as a multiple cause of death	No - Condition not listed as a multiple cause of death	216	216		No	122	86	0	0	0	0
1999-2000	3581	2	4	17602.5	38125.6		20	0	1	2	5	44.64	107.7	0.97	3.72	131.679	31	23	368.8		910.435	0	0	1	0	0	0	0	0	0	0	0	44.64	Eligible	Assumed alive				240	239	no	No	108	84	1	0	0	0
1999-2000	3583	2	11	20449.9	40959.5		71	1	0	1		33.87	114.8	0.81	5.25	47.5545	15	18	339	99.2	1417.23	0	0	1	1	0	0	0	0	0	1	1	33.87	Eligible	Assumed deceased	Malignt neoplasms (C00-C97)	No - Condition not listed as a multiple cause of death	No - Condition not listed as a multiple cause of death	128	127		No	143	60	0	0	0	0	10.2807
1999-2000	3588	1	2	52969.1	122030		22	1	0	2	1.27	43.5	145.9	1.03	4.16	123.319	41	33	404.5		472.105	0	0	0	0	0	0	0	0	0	0	0	43.5	Eligible	Assumed alive				232	231		No	120	56	0	0	0	0
1999-2000	3596	1	1	14144.8	26716.9		48	0	1	1	2.44	31.21	99.4	0.98	4.97	81.1435	15	19	243.9	104.9	380	0	1	1	0	0	0	0	0	0	2	3	31.21	Eligible	Assumed alive				233	231	no	No	118	76	0	0	0	0	8.92967
1999-2000	3614	2	8	23984.9	53110.9		62	0	3	1	0.76	32.28	100	1.56	5.25	73.0327	57	61	285.5		264	0	0	1	1	0	0	0	0	0	0	1	32.28	Eligible	Assumed alive				247	246		No	116	85	0	0	1	0
1999-2000	3617	1	3	1392.6	2541.67		70	1	2	0	1.08	31.42	115.4	1	4.78	92.6982	18	17	368.8	94.3	490.571	1	0	1	1	0	1	0	0	0	1	2	31.42	Eligible	Assumed deceased	All other causes (residual)	No - Condition not listed as a multiple cause of death	Yes - Condition listed as a multiple cause of death	179	178		No	150	65	0	0	0	0	8.76599
1999-2000	3618	2	5	5903.34	11338.8		73	1	1	2		31.28	110.4	1.34	5.95	59.1168	15	15	237.9	361.8	1047.2	1	1	1	1	0	0	0	0	1	1	1	31.28	Eligible	Assumed deceased	Cerebrovascular diseases (I60-I69)	No - Condition not listed as a multiple cause of death	No - Condition not listed as a multiple cause of death	28	27		No	192	20	0	0	1	1	10.6447
1999-2000	3620	3	1	2670.72	4921.95		19	0	3		0.32	30.72	93.4	2	4.91	136.234	34	26	249.8	87.1	467.062		0	0	0								30.72	Eligible	Assumed alive				241	241	no		115	68	0	0	0	0	8.3172
1999-2000	3624	1	10	2030.31	3428.68		65	1	2	0		30.28	111.7	1.28	5.4	65.7158	16	16	172.5		1669.85	1	1	1	1	0	0	0		1	1	1	30.28	Eligible	Assumed deceased	Nephritis, nephrotic syndrome and nephrosis (N00-N07, N17-N19, N25-N27)	No - Condition not listed as a multiple cause of death	No - Condition not listed as a multiple cause of death	197	196		No	121	74		0	1	1
1999-2000	3626	2	5	51775.8	109363		36	1	0	2	5	30.51	96.5	1.05	3.72	101.608	23	19	285.5	97.6	295.412	0	0	0	0	0	0	0	0	0	0	3	30.51	Eligible	Assumed alive				239	238		No	108	82	0	0	0	0	8.10724
1999-2000	3628	1	3	1556.68	3021.99		65	0	2	0		33.65	109.4	0.93	6.47	93.3007	27	35	291.5		533	0	1	1	1	0	0	0	0	0	1	0	33.65	Eligible	Assumed alive				239	238		No	128	70	0	0	1	0
1999-2000	3645	1	8	16772.5	35268.4		28	0	1	2	1.77	34.23	90.3	1.27	4.24	124.484	23	20	190.3	87.6	315.474	0	0	1	0	0	0	0	0	0	0	2	34.23	Eligible	Assumed alive				240	240	no	No	109	62	0	0	0	0	7.46851
1999-2000	3648	1	9	3494.96	7872.72		19	1	3		1.64	41.45	132.2	0.86	4.58	125.945	30	23	374.7	58.4	615.682		0	1	0								41.45	Eligible	Assumed alive				232	231			120	50	0	0	0	0	7.88503
1999-2000	3652	2	8	22332.3	45251.6		66	1	0	1	3.71	33.68	115.7	1.52	6.1	65.2558	23	19	404.5		486.2	0	0	1	1	0	0	0	0	0	0	1	33.68	Eligible	Assumed deceased	Chronic lower respiratory diseases (J40-J47)	No - Condition not listed as a multiple cause of death	No - Condition not listed as a multiple cause of death	185	185		No	145	102	0	0	1	0
1999-2000	3687	1	1	46820.5	91104.7		57	0	0	0	0.07	33.85	106.3	1.09	5.38	88.0835	11	17	249.8		816.846	0	0	1	1	0	0	0	0	0	0		33.85	Eligible	Assumed deceased	Diseases of heart (I00-I09, I11, I13, I20-I51)	No - Condition not listed as a multiple cause of death	No - Condition not listed as a multiple cause of death	136	134	no	No	186	69	0	1	1	0
1999-2000	3689	1	5	11063.3	15782.2		62	0	1	0	1.17	36.23	110.4	1.23	6.23	58.3116	13	20	303.3	103.1	297.448	0	0	1	1	0	0	0	0	0	0	0	36.23	Eligible	Assumed alive				235	234		No	133	88	0	0	0	0	8.85521
1999-2000	3691	2	12	3572.45	6983.88		19	0	1		2.51	43.54	116.7	1.11	3.62	132.608	14	17	321.2		656.516		0	1	0								43.54	Eligible	Assumed alive				238	238	no		116	77	0	0	0	0
1999-2000	3725	1	7	12903.8	26380.4		35	0	1	1		49.03	120.8	1.14	4.76	101.773	24	24	309.3	97	509.688	0	0	1	0	0	0	0	0	0	0	0	49.03	Eligible	Assumed alive				245	243	no	No	132	78	0	0	0	0	8.39242
1999-2000	3742	2	7	15079	38554		29	1	1	1	2.9	41.91	126.5	1.11	6.62	97.8285	53	30	505.6		299.355	0	0	1	1	0	0	0	0	0	0	0	41.91	Eligible	Assumed alive				231	230		No	127	93	0	0	0	0
1999-2000	3747	1	4	18393.8	37000.5		38	0	2	2	2.71	42.58	108.9	1.16	4.47	100.66	20	20	386.6	91.9	923.478	0	0	1	0	0	0	0	0	0	0	2	42.58	Eligible	Assumed alive				248	248	no	No	117	81		0	0	0	8.62334
1999-2000	3755	1	6	10610.5	17912		32	0	2	0		34.88	87.5	1.55	5.43	124.344	25	24	232		847.222	0	0	1	0	0	0	0	0	0	0	3	34.88	Eligible	Assumed alive				229	228	no	No	132	82	0	0	0	0
1999-2000	3756	2	4	10801	21595.3		57	1	1	1	1.96	36.21		0.91	4.42	60.6556	15	17	535.3		1393.39	0	0	1	1	0	0	0	0	0	1		36.21	Eligible	Assumed alive				238	237		No	130	57	0	0	1	0
1999-2000	3769	1	9	8800.68	14236.5		80	0	1	1	2.71	32.33	112.3	1.42	7.14	64.8081	11	19	309.3	104.3	774.118	0	0	1	1	0	0	0	0	0	2	3	32.33	Eligible	Assumed deceased	Alzheimer's disease (G30)	No - Condition not listed as a multiple cause of death	Yes - Condition listed as a multiple cause of death	185	185		No	119	53	0	0	1	0	9.4993
1999-2000	3787	1	8	2782.96	5991.19		18	1	1		0.28	43.34	131.5	1.22	4.42	133.294	79	50	350.9	92.7	553.474		0	0	1								43.34	Eligible	Assumed alive				240	239			143	73	0	0	0	0	8.40057
1999-2000	3797	1	5	23233.9	41753.6		68	1	0	2	5	37.67	123.5	1.5	4.78	89.2677	30	29	392.6	109.4	504.455	0	0	0	1	0	0	0	0	0	1	3	37.67	Eligible	Assumed alive				229	227		No	127	86		0	1	0	8.40858
1999-2000	3815	1	5	5547.09	9518.66		44	0	2	2	3.24	38.17	111.5	0.96	4.6	108.131	41	79	315.2		456	0	1	1	1	0	0	0	0	0	1	2	38.17	Eligible	Assumed alive				235	234	no	No			0	0	0	0
1999-2000	3835	2	5	15729.1	32191.8		34	1	1	1	0.45	32.15	105.7	0.89	5.87	94.4521	21	22	404.5	114.3	690.882	0	0	1	0	0	0	0	0	0	2	3	32.15	Eligible	Assumed alive				242	241		No				0	0	0	8.8497
1999-2000	3854	2	4	2607.79	6272.83		21	0	0	1	0.51			1.84	5.12	127.092	49	35	249.8		569.25	0	0	0	0	0	0	0	0	0	0	0		Eligible	Assumed alive				237	236	no	No			0	0	0	0
1999-2000	3868	1	4	1980.65	2860.07		18	0	2		0.09	35.46	101.3	1.23	3.65	129.799	28	32	350.9		612.5		0	1	0								35.46	Eligible	Assumed alive				248	248	no		102	74	0	0	0	0
1999-2000	3880	1	12	30696.3	65374.4		65	0	0	1	4.13	30.38	102.5	1.06	10.24	62.4662	23	25	279.6	93.9	323.15	0	0	1	0	0	0	0	0	0	1	2	30.38	Eligible	Assumed alive				242	242		No	110	79	0	1	0	0	9.01957
1999-2000	3884	2	4	12268.7	27237.8		57	0	1	1	1.68	32.33	105.8	0.78	5.3	101.541	9	12	243.9	124.6	401.724	0	0	1	0	0	0	0	0	0	2	0	32.33	Eligible	Assumed deceased	Diseases of heart (I00-I09, I11, I13, I20-I51)	No - Condition not listed as a multiple cause of death	No - Condition not listed as a multiple cause of death	233	233	no	No	124	66	0	0	0	0	9.41008
1999-2000	3893	2	9	22529	45952.9		51	1	3	2	5	31.03	104.1	1.08	5.38	105.934	79	36	475.8	112.1	204.688	0	0	1	1	0	0	0	0	0	1	3	31.03	Eligible	Assumed alive				239	238		No	142	92	0	1	1	0	9.14424
1999-2000	3894	1	7	6926.57	11204.8		61	0	1	0	0.56	32.47	104.6	1.31	4.99	3.44851	6	18	303.3	83.1	294.8	1	0	0	1	0	0	1	0	0	0	1	32.47	Eligible	Assumed deceased	All other causes (residual)	Yes - Condition listed as a multiple cause of death	Yes - Condition listed as a multiple cause of death	117	116		No	152	57	0	0	1	0	8.47183
1999-2000	3897	1	12	2189.34	2771.58		63	0	2	0	1.62	47.59	130.1	1.29	5.66	100.012	62	42	255.8		486.538	0	0	1	1	0	0	0	0	0	0	2	47.59	Eligible	Assumed deceased	Malignt neoplasms (C00-C97)	No - Condition not listed as a multiple cause of death	No - Condition not listed as a multiple cause of death	63	62		No			0	1	0	0
1999-2000	3902	2	12	6947.62	12195.7		23	0	2	0	0.06	36.77	105.6	1.39	4.09	111.846	20	23	374.7		380	0	0	0	0	0	0	0	0	0	0	0	36.77	Eligible	Assumed alive				243	242	no	No	117	57	0	0	0	0
1999-2000	3903	1	5	10758.5	17852.4		29	0	2	1	0.36	42.6	113.2	0.78	5.72	126.993	184	133	232	330.6	459.773	0	1	1	1	0	0	0	0	0	1	1	42.6	Eligible	Assumed alive				229	229	no	No	125	68	0	0	1	1	10.9855
1999-2000	3911	1	2	67931.4	139986		32	1	3	2	1.82	30.55	96	1.14	6.05	92.5388	29	26	321.2	89.3	534.706	0	0	1	0	0	0	0	0	0	0	3	30.55	Eligible	Assumed alive				232	232		No	105	57	0	0	0	0	8.61104
1999-2000	3915	2	8	37033.2	72690.7		59	0	0	2	5	32.48	95.2	1.5	5.79	74.5881	20	18	345	91.8	823.875	0	0	1	1	0	0	0	0	0	1	2	32.48	Eligible	Assumed alive				246	245	no	No	126	84	0	0	1	0	9.34392
1999-2000	3925	2	9	6045.8	8803.57		64	0	3	0	0.96	35.49	112.6	0.85	4.32	93.9585	14	14	368.8	129.3	829.4	1	1	1	1	1	1	1	1	1	1	1	35.49	Eligible	Assumed deceased	Influenza and pneumonia (J09-J18)	No - Condition not listed as a multiple cause of death	No - Condition not listed as a multiple cause of death	23	22		No	119	55	0	0	1	0	8.7437
1999-2000	3926	2	9	4768.43	8370.37		21	0	2	0		38.34	108	0.85	3.26	134.333	116	76	267.7		353.875	0	0	1	0	0	0	0	0	0	0	0	38.34	Eligible	Assumed alive				239	239	no	No	119	46	0	0	0	0
1999-2000	3935	2	3	24984.6	53210.1		65	0	0	2	2.67	34.74	105.5	1.59	6.88	83.27	37	35	356.9	102.8	645.733	0	0	1	1	0	0	0	0	0	0	2	34.74	Eligible	Assumed alive				249	248		No	140	90	0	0	1	0	9.25776
1999-2000	3937	2	1	24697	54781.7		63	1	0	1	3.82	36.41	125.5	0.69	5.72	84.0541	39	29	446.1	128.8	264.045	0	1	1	0	0	0	0	0	0	1	1	36.41	Eligible	Assumed deceased	Diseases of heart (I00-I09, I11, I13, I20-I51)	No - Condition not listed as a multiple cause of death	No - Condition not listed as a multiple cause of death	207	207		No	131	87	0	0	0	1	10.2405
1999-2000	3945	1	7	33536.9	64117.5		61	0	0	1		34.82	112.6	0.78	5.22	95.9595	19	21	273.6		693.6	0	0	1	1	0	0	0	0	0	0	2	34.82	Eligible	Assumed alive				245	244		No	222	92	0	0	1	0
1999-2000	3946	1	4	1418.48	2185.01		61	1	2	1	1.78	31.02	109	1.7	5.07	98.7479	17	20	321.2		917.053	0	1	0	0	0	0	0	0	0	1	3	31.02	Eligible	Assumed alive				247	246		No	122	70	1	0	0	0
1999-2000	3959	2	8	13878.9	26626		46	0	1	2	4.79	45.79	123.7	1.34	5.66	82.2915	13	16	261.7	95.6	289.882	1	0	1	1	0	0	0	0	1	0	2	45.79	Eligible	Assumed alive				245	244	no	No	124	78	0	0	1	0	8.56751
1999-2000	3960	1	11	21675.9	46830.4		62	1	0	0	0.44	33.92	121.3	1.2	6.96	60.6544	21	15	327.1	290.2	855.273	1	1	1	1	1	1	0	0	0	0	1	33.92	Eligible	Assumed deceased	Diseases of heart (I00-I09, I11, I13, I20-I51)	No - Condition not listed as a multiple cause of death	No - Condition not listed as a multiple cause of death	93	92		No	109	58	1	0	1	1	10.9887
1999-2000	3963	1	7	11411.8	25550.4		42	1	1	1	3.59	38.01	123.3	0.89	4.6	112.614	58	27	410.4		291.938	0	0	1	0	0	0	0	0	0	0	3	38.01	Eligible	Assumed alive				247	246		No	132	81	0	0	0	0
1999-2000	3973	1	4	43207.9	99281.6		39	0	1	1		36.92	106	1.51	4.14	98.9533	19	23	404.5	82.9	799.333	0	0	0	0	0	0	0	0	0	1	3	36.92	Eligible	Assumed alive				247	247	no	No	117	67	0	0	0	0	8.42497
1999-2000	3976	2	8	14845.7	34421.7		27	1	1	2	4.24	35.15	107.6	0.98	5.07	99.2126	100	45	469.9		354.552	0	0	1	0	0	0	0	0	0	1	3	35.15	Eligible	Assumed alive				245	244		No	122	66	0	0	0	0
1999-2000	3990	2	1	19240.8	38537.9		77	1	0	1	3.07	31.66	117.2	0.86	5.74	49.7209	52	31	481.8	117.1	808.333	0	0	1	1	0	0	0	0	0	1	2	31.66	Eligible	Assumed deceased	All other causes (residual)	No - Condition not listed as a multiple cause of death	No - Condition not listed as a multiple cause of death	91	91		No	149	77	0	0	0	0	9.15748
1999-2000	3999	2	7	8856.92	16711.6		73	1	3	0	0.6	34.88	120.8	1.17	5.74	86.1867	20	22	410.4		317.778	0	0	1	1	0	0	0	0	0	1	3	34.88	Eligible	Assumed deceased	All other causes (residual)	No - Condition not listed as a multiple cause of death	No - Condition not listed as a multiple cause of death	103	103		No	127	69	0	0	0	0
1999-2000	4010	2	1	23502.4	41024.6		74	0	0	2		30.29	96.6	1.17	5.3	51.9254	24	23	249.8		356.529	0	0	1	1	0	0	0	0	0	0	1	30.29	Eligible	Assumed deceased	Diseases of heart (I00-I09, I11, I13, I20-I51)	No - Condition not listed as a multiple cause of death	No - Condition not listed as a multiple cause of death	230	229		No	141	54	0	1	1	0
1999-2000	4011	1	11	46517.5	98785		56	1	0	2	3.11	53.1	129.7	0.87	4.97	108.519	37	26	255.8		411.8	0	1	1	1	0	0	0	0	0	0	1	53.1	Eligible	Assumed deceased	Diseases of heart (I00-I09, I11, I13, I20-I51)	Yes - Condition listed as a multiple cause of death	Yes - Condition listed as a multiple cause of death	123	122		No	130	85	0	0	1	1
1999-2000	4020	2	6	24487.3	51524.6		60	0	0	1		49.8	140.3	1.5	5.28	96.636	21	20	356.9	98.1	643.158	0	0	1	1	0	0	0	0	0	1	1	49.8	Eligible	Assumed alive				233	232		No	153	69	1	1	0	0	9.31779
1999-2000	4027	2	2	43951.6	96702.3		35	0	0	1	0.92	39.7	124.3	0.74	5.43	102.804	28	19	410.4		812	0	0	1	0	0	0	0	0	0	2	1	39.7	Eligible	Assumed deceased	Chronic lower respiratory diseases (J40-J47)	Yes - Condition listed as a multiple cause of death	No - Condition not listed as a multiple cause of death	170	169	no	No	125	74	0	0	0	0
1999-2000	4032	2	5	21472.7	34590.2		70	0	0	1		37.77	104.2	1.25	4.63	69.0417	18	19	226	96.2	786.667	0	0	1	1	0	0	0	0	0	0	2	37.77	Eligible	Assumed deceased	Diseases of heart (I00-I09, I11, I13, I20-I51)	No - Condition not listed as a multiple cause of death	No - Condition not listed as a multiple cause of death	222	221		No	130	62	0	1	1	0	8.37309
1999-2000	4033	2	11	10606.9	15920.3		64	0	1	1		43.12	119.6	0.8	4.58	57.4981	20	24	475.8		363.448	1	1	1	1	1	0	1	0	0	0	1	43.12	Eligible	Assumed deceased	Diseases of heart (I00-I09, I11, I13, I20-I51)	No - Condition not listed as a multiple cause of death	No - Condition not listed as a multiple cause of death	125	124		No	126	62	0	0	1	1
1999-2000	4036	1	11	19415.6	41320.8		19	1	3		1.15	33.19	114.6	1.09	5.33	132.635	20	19	303.3	91.6	598.889		0	1	0								33.19	Eligible	Assumed alive				230	229			124	58	0	0	0	0	8.84816
1999-2000	4038	1	3	1430.94	2941.89		67	1	2	0		34.86	116.4	0.98	4.6	89.8969	25	26	547.2		611.455	0	0	1	1	0	0	0	0	0	1	1	34.86	Eligible	Assumed deceased	Malignt neoplasms (C00-C97)	No - Condition not listed as a multiple cause of death	No - Condition not listed as a multiple cause of death	205	204		No	110	57	1	0	1	0
1999-2000	4042	1	4	12022.4	19932.4		41	1	2	1	1.47	32.22	112.2	1.31	6.93	98.1015	42	26	416.4		458.5	0	0	1	0	0	0	0	0	0	0		32.22	Eligible	Assumed alive				230	229		No	126	82	0	0	0	0
1999-2000	4079	1	1	51215	107228		40	1	3	1	2.84	38.23	117.9	0.83	5.04	87.4818	45	29	422.3	91.8	452.143	0	0	1	0	0	0	0	0	0	0	1	38.23	Eligible	Assumed alive				232	231		No	113	75	0	0	0	0	8.94446
1999-2000	4090	3	1	9587.65	21970.2		31	0	1	2		34.67	117.5	1.95	4.94	136.57	58	77	237.9	96.5	479.471	0	0	0	0	0	0	0	0	0	2	3	34.67	Eligible	Assumed alive				239	238	no	No	115	63	0	0	0	0	8.1105
1999-2000	4120	2	2	26894.1	55789.4		65	1	0	1		43.34	132.4	1.7	5.3	91.1688	35	28	386.6	103.8	457.294	0	1	1	1	0	0	0	0	0	1	1	43.34	Eligible	Assumed deceased	Malignt neoplasms (C00-C97)	No - Condition not listed as a multiple cause of death	No - Condition not listed as a multiple cause of death	234	233		No	136	64	0	0	1	1	7.84114
1999-2000	4122	2	12	14300.9	25757.1		51	0	1	1		47.09	131.6	1.31	6.18	105.912	12	12	392.6		261.913	0	0	1	1	0	0	0	0	0	2	1	47.09	Eligible	Assumed alive				243	243	no	No	148	99	0	0	1	0
1999-2000	4138	2	12	14048.9	32010.7		30	0	1	2	1.44	51.05	143.3	0.85	3.36	122.747	24	17	410.4	84.6	278.976	0	0	1	1	0	0	0	0	0	1	3	51.05	Eligible	Assumed alive				242	241	no	No			0	0	1	0	8.38918
1999-2000	4158	1	1	34373.7	68546.7		49	0	0	1	1.11	31.96	102.2	0.49	5.95	80.016	143	218	547.2	102.1	411.391	0	0	1	1	0	0	0	0	0	0	1	31.96	Eligible	Assumed deceased	All other causes (residual)	No - Condition not listed as a multiple cause of death	No - Condition not listed as a multiple cause of death	75	74	no	No	138	60	0	0	1	0	9.53492
1999-2000	4168	1	5	20253.4	49233.6		37	1	1	1	0.81	33.28	107.2	1	4.6	135.118	40	40	452		430.909	1	1	1	1	0	0	0	1	0	0	0	33.28	Eligible	Assumed alive				235	234		No	129	90	0	0	1	0
1999-2000	4169	2	12	4412.02	7263.21		42	0	2	0	0.84	30.57	102.9	1.19	5.02	115.909	22	22	255.8		2001.33	0	0	1	0	0	0	0	0	0	2	1	30.57	Eligible	Assumed deceased	Malignt neoplasms (C00-C97)	No - Condition not listed as a multiple cause of death	No - Condition not listed as a multiple cause of death	221	220	no	No	114	61	0	0	0	0
1999-2000	4170	2	7	4538.35	8723.17		65	1	1	1		31.87	117	1.17	5.38	30.3622	12	11	345		475.125	1	1	1	0	0	0	1	0	0	1	2	31.87	Eligible	Assumed deceased	Diseases of heart (I00-I09, I11, I13, I20-I51)	No - Condition not listed as a multiple cause of death	No - Condition not listed as a multiple cause of death	8	7		No	134	76	0	0	0	0
1999-2000	4183	1	12	1582.19	2525.95		18	1	2		0.36	31.27	104.1	1.16	4.45	141.721	49	33	297.4		490.833		0	0	0								31.27	Eligible	Assumed alive				243	243			123	61	0	0	0	0
1999-2000	4184	2	4	16406.3	35566.1		19	0	0		5	35.91	93.7	1.88	6.13	128.89	18	16	220.1		619.263		0	1	0								35.91	Eligible	Assumed alive				236	235	no		120	76	0	0	0	0
1999-2000	4191	1	7	3181.27	5447.12		18	0	1		0.78	32.27	103.1	1.39	3.05	88.709	10	14	166.5		1669.5		0	0	0								32.27	Eligible	Assumed alive				245	244	no		102	54	0	0	0	0
1999-2000	4194	2	11	9834.73	17097.5		85	1	0	2	2.71			0.69	3.1	51.6054	13	21	422.3		29.5	0	0	1	0	0	0	0	0	0	1	1		Eligible	Assumed deceased	Malignt neoplasms (C00-C97)	No - Condition not listed as a multiple cause of death	No - Condition not listed as a multiple cause of death	30	30		No	108	50	0	0	0	0
1999-2000	4197	1	10	21370.8	36975.8		76	1	0	1		30.03	112	0.75	5.66	76.7183	27	28	321.2	121.5	451.043	1	0	1	1	1	0	0	0	0	1	2	30.03	Eligible	Assumed deceased	Alzheimer's disease (G30)	No - Condition not listed as a multiple cause of death	No - Condition not listed as a multiple cause of death	61	61		No	142	55	0	0	0	0	9.97324
1999-2000	4199	2	12	5157.62	9913.46		61	1	1	1	3.53	39.68	135.5	1.11	6.98	98.5437	17	17	511.5	106	320.833	0	0	1	1	0	0	0	0	0	0	3	39.68	Eligible	Assumed deceased	Diseases of heart (I00-I09, I11, I13, I20-I51)	No - Condition not listed as a multiple cause of death	Yes - Condition listed as a multiple cause of death	97	97		No	158	100	0	0	1	0	9.17978
1999-2000	4208	2	7	36687.4	107884		25	0	0	2	4.99	33.16	93.1	0.82	4.78	82.7323	26	21	237.9	95.8	690.656	0	0	1	0	0	0	0	0	0	2	3	33.16	Eligible	Assumed alive				231	230	no	No	125	63	0	0	0	0	9.18232
1999-2000	4229	1	3	2286.91	3541.44		85	0	2	0				1.72	4.27	54.2788	13	25	315.2	91.3	2372	0	0	0	0	0	0	0	0	0	0			Eligible	Assumed deceased	Diseases of heart (I00-I09, I11, I13, I20-I51)	No - Condition not listed as a multiple cause of death	No - Condition not listed as a multiple cause of death	37	36		No	135		0	0	0	0	8.60013
1999-2000	4248	1	12	61046.4	126552		44	1	0	2	5	33.24	109	0.76	7.11	85.0579	100	47	345	99	337.333	0	0	1	0	0	0	0	0	0	0	2	33.24	Eligible	Assumed alive				242	241		No	122	78	0	0	0	0	10.4826
1999-2000	4250	2	4	5964.64	11004		73	0	1	1	1.32	36.78	112.9	1.89	4.76	60.2804	18	21	327.1	106.3	963.333	0	0	0	1	0	0	0	0	0	0	0	36.78	Eligible	Assumed alive				236	236		No	135	74	0	0	1	0	8.70051
1999-2000	4257	2	1	46901.7	110383		31	0	0	1	1.73	34.66	116.6	1.14	5.56	118.471	19	16	303.3	99.5	850	0	0	1	0	0	0	0	0	0	1	2	34.66	Eligible	Assumed alive				237	235	no	No	120	78	0	0	0	0	8.89062
1999-2000	4268	1	8	3173.51	7468.83		34	0	3	1	1.53	31.22	101.6	1.77	5.07	116	40	28	315.2		812	0	0	0	0	0	0	0	0	0	0	0	31.22	Eligible	Assumed alive				243	242	no	No	117	82	0	0	0	0
1999-2000	4273	1	3	6724.13	11875.4		51	0	2	1	1.44	48.93	142.2	1	3.8	61.0305	18	18	279.6		601.143	0	1	1	1	0	0	0	0	0	0	1	48.93	Eligible	Assumed deceased	All other causes (residual)	Yes - Condition listed as a multiple cause of death	No - Condition not listed as a multiple cause of death	106	106	no	No	147	81	0	0	1	1
1999-2000	4275	1	10	1555.72	2303.19		18	1	2		0.79	34.23	102.3	1.17	3.15	126.833	85	46	380.7		821.37		0	0	0								34.23	Eligible	Assumed alive				247	247			109	64	0	0	0	0
1999-2000	4276	1	10	11034.5	18272.3		35	1	2	0	2.38	31.47	109	0.8	5.12	125.768	88	46	303.3	115.4	459.773	0	0	1	0	0	0	0	0	0	1	2	31.47	Eligible	Assumed alive				248	247		No	124	73	0	0	0	0	9.38798
1999-2000	4280	1	5	28898.9	61546.5		64	0	0	1	5	34.74	109.4	1.13	4.63	83.857	18	18	261.7	126.8	504	0	1	1	1	0	0	0	0	0	0	2	34.74	Eligible	Assumed alive				234	233		No	158	70	0	1	1	0	8.96975
1999-2000	4283	2	3	4900.32	7942.65		42	0	2	1	2.01	38.42	115.3	1.15	4.19	115.909	23	20	220.1	95.9	604.714	0	0	1	0	0	0	0	0	0	0	0	38.42	Eligible	Assumed alive				248	247	no	No	96	69	0	0	0	0	8.21396
1999-2000	4300	2	3	6003.14	10150.3		44	1	2	0	0	31.29	105.1	0.98	4.68	96.0557	23	21	321.2	97	620.55	0	0	1	1	0	0	0	0	0	2	2	31.29	Eligible	Assumed alive				248	247		No	142	97	0	0	0	0	8.96916
1999-2000	4302	2	9	11573.8	26559.1		29	0	1	1	0.1	32.54	98	0.97	4.4	138.503	23	21	208.2	74.8	567.652	0	0	1	0	0	0	0	0	0	2		32.54	Eligible	Assumed alive				239	239	no	No	127	63	0	0	0	0	8.37526
1999-2000	4318	2	12	22023.3	39579.1		58	0	3	1	0.28	33.01	113.1	1	3.75	58.1021	13	22	368.8		608	0	0	1	1	0	0	0	0	0	0	0	33.01	Eligible	Assumed deceased	Diabetes mellitus (E10-E14)	Yes - Condition listed as a multiple cause of death	No - Condition not listed as a multiple cause of death	108	107	no	No	135	79	0	0	1	0
1999-2000	4322	2	5	41674.7	87328.2		33	0	0	2	1.01	37.97	112.7	0.76	5.38	116.818	55	27	392.6	97.8	731.5	0	0	1	0	0	0	0	0	0	0	3	37.97	Eligible	Assumed alive				241	240	no	No	120	76	1	0	0	0	9.15764
1999-2000	4326	1	10	36804.8	76913.1		52	1	0	1	5	32.53	117.1	0.91	5.15	80.4098	27	20	356.9		499.048	0	0	1	1	0	0	0	0	0	0	1	32.53	Eligible	Assumed alive				248	248		No	116	81	0	0	1	0
1999-2000	4331	1	12	61016.4	130588		48	0	0	1	1.08	36.63	103.9	1.69	6.52	80.5801	7	17	255.8	99.4	389.5	0	0	1	1	0	0	0	0	0	1	2	36.63	Eligible	Assumed alive				242	241	no	No	108	72	0	0	1	0	8.66818
1999-2000	4332	1	1	20168.3	38054.6		70	1	0	2	3.38	38.48	126.9	0.93	4.06	52.2269	18	21	261.7	104	659.579	1	0	1	1	0	0	0	0	1	0	0	38.48	Eligible	Assumed deceased	Diseases of heart (I00-I09, I11, I13, I20-I51)	No - Condition not listed as a multiple cause of death	No - Condition not listed as a multiple cause of death	151	149		No	158	76		1	1	0	8.90707
1999-2000	4333	1	9	6364.01	12548.7		62	1	1	2	4.52	30.97	110.2	1.15	4.5	86.6502	21	26	350.9	102.5	334.737	0	0	1	1	0	0	0	0	0	1	2	30.97	Eligible	Assumed alive				230	230		No	129	63	0	0	1	0	8.9606
1999-2000	4336	2	4	28062.6	59047.4		67	0	0	1	3.03	37.8	116.3	1.28	7.19	36.8623	17	21	469.9		512.5	0	1	1	1	0	0	0	0	0	1	2	37.8	Eligible	Assumed deceased	Diseases of heart (I00-I09, I11, I13, I20-I51)	No - Condition not listed as a multiple cause of death	No - Condition not listed as a multiple cause of death	104	104		No	171	57	0	0	1	1
1999-2000	4337	1	8	5223.67	10159.8		66	1	1	1	5	35.7	126.6	0.8	4.97	84.2494	34	20	273.6		266.667	0	1	1	0	0	0	0	0	0	0	3	35.7	Eligible	Assumed alive				243	242		No	112	72		0	0	0
1999-2000	4343	1	7	5637.19	8627.5		60	1	2	2	5	33.85	118.9	1.45	6.15	94.4279	23	20	309.3		969	0	0	1	0	0	0	0	0	0	1	3	33.85	Eligible	Assumed alive				246	245		No	132	83	0	0	0	0
1999-2000	4350	1	13	15675.4	33951.6		27	0	1	2	0.84	38.71	114.8	1	5.09	125.361	12	20	208.2		416.706	0	0	1	0	0	0	0	0	0	2	2	38.71	Eligible	Assumed alive				236	236	no	No	120	84	1	0	0	0
1999-2000	4373	2	8	7415.46	14405.6		72	0	1	0	1.08	35.93	109.3	0.93	4.55	78.4793	20	25	356.9	108.4	522.353	0	0	1	1	0	0	0	0	0	0	0	35.93	Eligible	Assumed deceased	All other causes (residual)	Yes - Condition listed as a multiple cause of death	Yes - Condition listed as a multiple cause of death	216	215		No	150	77	0	0	1	0	8.7718
1999-2000	4378	2	12	11989.1	22201.5		45	0	1	1	0.58	35.54	117.3	1.67	5.15	94.8693	15	17	356.9		267.214	0	0	0	1	0	0	0	0	0	0		35.54	Eligible	Assumed alive				243	243	no	No			0	0	0	0
1999-2000	4385	2	3	9727.28	15920.3		68	0	1	1	2.84	41.12	118.9	1.38	8.33	93.99	16	15	398.5		535.543	0	1	1	1	0	0	0	0	0	2	0	41.12	Eligible	Assumed deceased	Diabetes mellitus (E10-E14)	Yes - Condition listed as a multiple cause of death	Yes - Condition listed as a multiple cause of death	127	126		No	112	73	0	0	1	1
1999-2000	4394	1	6	17101.8	40450.2		19	1	0		1.51	31.22	115.1	0.81	4.4	132.635	18	15	446.1	89.8	418.913		0	1	0								31.22	Eligible	Assumed alive				229	229			122	74	0	0	0	0	8.76728
1999-2000	4415	1	1	38892.2	96667.2		26	0	0	2	0.48	32.19	92.3	1.8	7.27	82.1532	11	20	267.7	90.3	972.95	0	0	1	0	0	0	0	0	0	1	3	32.19	Eligible	Assumed alive				233	232	no	No	121	73	0	0	0	0	8.70034
1999-2000	4419	1	1	36780.9	72367.6		52	1	0	1	1.11	41.08	131	1.09	6.05	90.8066	67	50	452	108.3	318.933	0	0	1	0	0	0	0	0	0	1	3	41.08	Eligible	Assumed alive				233	232		No	118	76	0	0	0	0	9.2175
1999-2000	4426	1	1	22469.3	47043.8		43	1	0	2	0.55	36.13	117.6	1.12	4.01	85.6575	56	29	362.8	102.9	561	0	0	0	1	0	0	0	0	0	2	3	36.13	Eligible	Assumed alive				233	232		No	124	76	0	0	1	0	8.2581
1999-2000	4431	2	3	1304.91	2519.54		60	1	2	0		30.99	101.6	1	4.65	94.4279	29	24	273.6	113.1	250.8	1	1	1	1	0	0		0	1	1	1	30.99	Eligible	Assumed alive				249	249		No	153	79	0	0	1	1	9.1103
1999-2000	4438	1	1	18244.9	32788		67	1	0	1	1.24	39.79	127.5	0.6	4.58	89.8969	71	55	327.1		609.45	1	1	1	1	0	0	0	1	0	0	1	39.79	Eligible	Assumed alive				233	232		No	160	67	0	0	1	1
1999-2000	4447	2	5	37772.4	83962.5		23	1	0	2	3.39	30.18	105.2	0.82	4.94	111.324	110	40	297.4	80.8	277.538	0	0	1	0	0	0	0	0	0	2	2	30.18	Eligible	Assumed alive				241	241		No	120	58	0	0	0	0	9.09699
1999-2000	4467	2	3	26756.9	59081.3		33	1	3	1		32.91	113.2	0.93	3	103.772	109	69	517.5		1008.33	0	0	1	1	0	0	0	0	0	2	3	32.91	Eligible	Assumed alive				248	248		No	120	81	0	0	0	0
1999-2000	4482	2	3	922.159	1618.73		23	0	2	0	0.06	31.92	107.3	0.68	3.85	132.459	41	38	410.4		662.586	0	0	1	0	0	0	0	0	0	0	0	31.92	Eligible	Assumed alive				249	248	no	No	93	60	0	0	0	0
1999-2000	4491	2	5	17382.9	45307.5		28	0	1	1	0.31	30.39	85.5	0.95	5.46	124.484	9	15	190.3		221.375	0	0	1	0	0	0	0	0	0	2	3	30.39	Eligible	Assumed alive				242	241	no	No	130	74	0	0	0	0
1999-2000	4526	1	4	6052.03	10593.3		40	0	2	1	1.98	38.61	115.6	0.96	4.03	117.549	58	38	208.2		557.308	0	1	1	1	0	0	0	0	0	0	3	38.61	Eligible	Assumed alive				247	247	no	No	154	80	0	0	0	1
1999-2000	4539	1	10	17391.3	42583.9		19	0	0		1.11	35.01	101.5	0.76	5.09	128.89	15	19	333.1	102.4	455.409		0	1	0								35.01	Eligible	Assumed alive				248	247	no		114	68	1	0	0	0	8.60857
1999-2000	4547	1	1	17446	35373.9		19	0	0		0.96	31.29	97.5	0.95	6.03	115.033	16	17	362.8		575.75		0	1	0								31.29	Eligible	Assumed alive				232	231	no		105	70	0	0	0	0
1999-2000	4552	1	10	12505.1	21430.4		23	0	2	1	4.07	35.64	103.9	1.04	4.55	125.319	52	25	279.6	87.1	544.182	0	0	1	0	0	0	0	0	0	0	3	35.64	Eligible	Assumed alive				247	247	no	No	94	56	0	0	0	0	8.26255
1999-2000	4560	2	11	59370.4	135268		35	0	0	2	5	33.59	89.9	1.12	4.84	88.2851	17	22	190.3		1052.27	0	0	1	0	0	0	0	0	0	0	3	33.59	Eligible	Assumed alive				230	230	no	No	105	81	0	0	0	0
1999-2000	4565	2	1	53102.8	124324		44	0	0	1	0.64	36.47	125.5	0.83	6.98	96.506	24	22	410.4		422.833	0	0	1	1	0	0	0	0	0	2	3	36.47	Eligible	Assumed alive				237	236	no	No	118	75	0	0	0	0
1999-2000	4566	1	7	34940.9	72962		20	1	0	1	4.44	33	107.4	0.78	3.54	113.695	44	23	422.3		383.704	0	0	1	0	0	0	0	0	0	2	3	33	Eligible	Assumed alive				244	243		No	115	72	0	0	0	0
1999-2000	4571	2	12	25115.9	53873.3		61	0	0	1		42.34	126	1.28	8.12	101.427	28	21	220.1		276	1	1	1	1	0	0	0	0	1	0	3	42.34	Eligible	Assumed deceased	Diabetes mellitus (E10-E14)	Yes - Condition listed as a multiple cause of death	Yes - Condition listed as a multiple cause of death	104	103		No	197	106	0	0	0	1
1999-2000	4581	1	11	29619.8	65461.3		56	0	3	2	1.28	48.34	133.6	1.42	4.91	99.3898	26	39	327.1	108.5	234.462	0	0	0	1	0	0	0	0	0	1	1	48.34	Eligible	Assumed deceased	All other causes (residual)	No - Condition not listed as a multiple cause of death	No - Condition not listed as a multiple cause of death	53	53	no	No			0	0	0	0	8.70313
1999-2000	4601	1	4	7496.52	12675.4		48	1	2	0	0.32	39.08	121.2	1.11	8.95	51.5498	29	44	350.9		267.808	0	1	1	1	0	0	0	0	0	2	1	39.08	Eligible	Assumed deceased	Diabetes mellitus (E10-E14)	Yes - Condition listed as a multiple cause of death	No - Condition not listed as a multiple cause of death	192	191		No	134	92	0	0	0	0
1999-2000	4604	1	4	5443.1	9918.5		42	0	2	0	0.83	31.63	103.5	1.02	5.95	97.8714	42	34	309.3		484.792	0	0	1	0	0	0	0	0	0	0	3	31.63	Eligible	Assumed alive				246	245	no	No	122	84	1	0	0	0
1999-2000	4605	1	2	33071.8	81895.5		64	1	0	2	3.12	35.89	131.2	0.68	5.53	83.4657	20	20	463.9	99.1	262.737	0	0	1	0	0	0	0	0	0	1	2	35.89	Eligible	Assumed deceased	Malignt neoplasms (C00-C97)	No - Condition not listed as a multiple cause of death	No - Condition not listed as a multiple cause of death	57	56		No	123	79	0	0	0	0	9.95507
1999-2000	4611	2	2	4659.86	7989.03		42	0	2	2		33.94	98.4	1.42	6.59	115.909	47	31	249.8	97.8	800	0	0	1	0	0	0	0	0	0	0	2	33.94	Ineligible							no	No	100	64	0	0	0	0	9.42711
1999-2000	4614	1	4	1351.4	2103.74		73	0	2	0		38.59	114.6	0.89	6.7	78.7195	33	28	410.4	96.3	321.25	0	0	1	0	0	0	0	0	0	0	2	38.59	Eligible	Assumed alive				248	248		No	133	66	0	1	0	0	9.62052
1999-2000	4616	1	3	6692.6	11545.1		40	1	2	1	1.13	41.03	123.5	0.89	4.47	114.444	48	33	386.6		361.968	0	0	1	1	0	0	0	0	0	0	2	41.03	Eligible	Assumed alive				239	238		No	127	104	0	0	0	0
1999-2000	4637	2	1	26071.2	55068.5		35	1	0	2	1.26	36.3	116	1.56	6.9	90.609	31	24	303.3		367.579	0	0	1	0	0	0	0	0	0	1	3	36.3	Eligible	Assumed alive				237	236		No	119	52	0	0	0	0
1999-2000	4641	1	13	11153.5	21608.7		44	1	1	1	0.36	33.29	115.7	0.96	6.75	98.3294	66	44	398.5	109.7	424	0	0	1	1	0	0	0	0	0	2	2	33.29	Eligible	Assumed deceased	Malignt neoplasms (C00-C97)	Yes - Condition listed as a multiple cause of death	Yes - Condition listed as a multiple cause of death	213	211		No	153	81	0	0	1	0	9.06085
1999-2000	4644	1	5	17728.8	41941.8		64	0	3	0	1.24	32.04	103.6	1.11	6.18	93.9585	22	21	333.1	99	429.75	0	0	1	1	0	0	0	0	0	0	0	32.04	Eligible	Assumed alive				234	233		No	126	91	0	0	1	0	9.00792
1999-2000	4645	2	8	59237.4	122141		45	0	0	1	2.67	33.25	95.3	1.28	5.43	107.374	19	16	255.8		569.647	0	0	1	1	0	0	0	0	0	2	3	33.25	Eligible	Assumed alive				245	243	no	No	127	73	0	0	1	0
1999-2000	4648	1	1	55033.7	112165		42	0	0	1	1.78	30.85	94.3	1.38	4.16	84.049	20	20	249.8	83	1410.64	0	0	0	1	0	0	0	0	0	0	2	30.85	Eligible	Assumed alive				232	231	no	No	148	97	0	0	0	0	7.80323
1999-2000	4652	2	2	9911.38	18823.2		34	0	2	1	0.33	32.35	105.5	1.22	4.89	116	13	19	303.3	94.1	511.478	0	0	1	1	0	0	0	0	0	1	3	32.35	Eligible	Assumed alive				246	245	no	No	98	72	0	0	0	0	8.87509
1999-2000	4654	1	6	9434.41	16846.4		37	0	2	2	3.46	33.95	107.1	1.18	5.09	120.053	16	12	237.9		788	0	0	1	0	0	0	0	0	0	1	3	33.95	Eligible	Assumed alive				237	237	no	No	107	77	0	0	0	0
1999-2000	4667	2	2	2152.92	3136.17		18	0	2		1.56	34.57	110.3	0.81	5.09	137.194	12	14	315.2		632.917		0	1	0								34.57	Eligible	Assumed alive				245	244	no				0	0	0	0
1999-2000	4688	2	8	8408.96	12238.8		60	0	1	1	3.35	46.5	137.7	0.98	5.38	74.5838	8	14	428.3		414.143	0	1	1	1	0	0	0	0	0	2	1	46.5	Eligible	Assumed alive				245	245		No	138	70		0	0	1
1999-2000	4693	1	2	5576.62	9180.81		40	0	2	1	1.33	30.93	96.3	1.12	5.9	99.2561	32	30	315.2		701.44	0	0	1	0	0	0	0	0	0	0	3	30.93	Eligible	Assumed alive				232	231	no	No	103	65	1	0	0	0
1999-2000	4698	1	4	14066.1	24828.6		26	1	2	1	0.89	32.94	103.4	0.94	4.86	86.4269	57	31	392.6	93.2	308.88	0	0	1	0	0	0	0	0	0	0	1	32.94	Eligible	Assumed alive				247	246		No	106	51	0	0	0	0	8.0901
1999-2000	4702	2	2	9535.54	16349.6		29	0	2	2	4.97	35.53	107.4	1.05	5.15	120.147	55	35	321.2	87.6	495	0	0	1	0	0	0	0	0	0	0	3	35.53	Eligible	Assumed alive				246	245	no	No	120	69	1	0	0	0	9.03713
1999-2000	4703	1	10	13038.5	22480		38	1	2	1	3.29	32.8	109.5	1.21	3.88	116.063	29	31	339		544.091	0	0	0	0	0	0	0	0	0	1	1	32.8	Eligible	Assumed alive				248	247		No	129	82	0	0	0	0
1999-2000	4706	2	3	27250.6	41024.6		71	0	0	2	1.49	30.41	115.8	0.97	6.39	59.8881	18	18	333.1		508.2	0	0	1	1	0	0	0	0	0	2	1	30.41	Eligible	Assumed deceased	Diseases of heart (I00-I09, I11, I13, I20-I51)	No - Condition not listed as a multiple cause of death	Yes - Condition listed as a multiple cause of death	102	100		No	150	96	0	0	0	0
1999-2000	4707	2	10	27965.8	48815.6		79	0	0	1	1.82	31.72	109.7	0.63	6.52	40.5683	19	24	374.7		726	0	0	1	1	0	0	0	0	0	0	0	31.72	Eligible	Assumed deceased	Diseases of heart (I00-I09, I11, I13, I20-I51)	No - Condition not listed as a multiple cause of death	No - Condition not listed as a multiple cause of death	71	71		No	187	37	0	0	0	0
1999-2000	4714	1	4	11329.9	18340.2		45	0	2	2	2.4	30.63	85.4	1.21	5.28	82.2963	18	23	249.8		875	0	0	1	0	0	0	0	0	0	0	3	30.63	Eligible	Assumed alive				249	248	no	No	106	76	0	0	0	0
1999-2000	4716	3	1	29262.2	70373.4		25	0	0	2	0.61	41.42	113	1.61	6.15	110.286	18	17	440.2	99.6	271.552	0	0	1	1	0	0	0	0	0	0	2	41.42	Eligible	Assumed alive				247	247	no	No	146	85	0	0	0	0	9.56401
1999-2000	4719	1	1	41120.1	85173.9		50	0	0	1	5	34.23	106.2	1.2	5.46	69.4075	21	21	356.9		404.744	0	0	1	1	0	0	0	0	0	0	2	34.23	Eligible	Assumed alive				233	233	no	No	182	93	0	0	0	0
1999-2000	4721	1	7	4897.93	9328.23		85	1	1	0	0.96			1.11	3.13	91.5798	15	22	243.9	92.1	281.25	0	0	0	1	0	0	0	0	0	1			Eligible	Assumed deceased	Diseases of heart (I00-I09, I11, I13, I20-I51)	No - Condition not listed as a multiple cause of death	No - Condition not listed as a multiple cause of death	13	12		No	128		0	0	1	0	7.41325
1999-2000	4735	1	2	69060.2	150067		32	0	0	1		39.6	112.1	0.84	6.15	124.344	25	19	333.1	105.2	418.483	0	0	1	0	0	0	0	0	0	1	2	39.6	Eligible	Assumed alive				234	233	no	No	106	60	1	0	0	0	9.39206
1999-2000	4751	2	1	54508.4	115735		49	0	0	2	1.59	39.45	134.6	1.72	6.49	61.894	21	23	398.5	94.2	430.957	0	0	1	1	0	0	0	0	0	2	1	39.45	Eligible	Assumed deceased	Diseases of heart (I00-I09, I11, I13, I20-I51)	No - Condition not listed as a multiple cause of death	No - Condition not listed as a multiple cause of death	230	229	no	No	131	84	0	0	1	0	8.75011
1999-2000	4753	2	13	3609.51	6004.43		56	0	2	0		32.11	101.2	1.41	5.15	99.3898	14	15	249.8		387.2	0	0	0	0	0	0	0	0	0	1	2	32.11	Eligible	Assumed alive				243	241	no	No	134	79		0	0	0
1999-2000	4755	2	12	5378.72	10461.4		63	1	1	1	3.73	30.74	111	1.39	5.53	63.4188	25	25	380.7	93.9	216	0	0	1	1	0	0	0	0	0	0	2	30.74	Eligible	Assumed alive				243	242		No	128	87	0	1	1	0	8.31499
1999-2000	4757	2	10	27567.2	62348.2		66	0	0	2	2.56	38.27	117.1	1.1	5.72	92.6476	18	17	220.1		409.6	0	0	1	1	0	0	0	0	0	0	2	38.27	Eligible	Assumed alive				234	233		No	130	32	0	0	1	0
1999-2000	4758	1	2	9786.86	17228		73	0	1	1	5	42.55	129.7	1.8	5.95	77.93	25	22	374.7	106.5	661.765	1	0	1	1	0	0	0	1	0	1	1	42.55	Eligible	Assumed deceased	Diseases of heart (I00-I09, I11, I13, I20-I51)	No - Condition not listed as a multiple cause of death	Yes - Condition listed as a multiple cause of death	206	205		No	150	70	1	0	1	0	8.79528
1999-2000	4778	1	5	21741.3	42535.8		75	1	0	2	5	30.15	105.5	0.87	4.78	77.2592	22	24	350.9	110.9	496.4	0	0	1	1	0	0	0	0	0	1	2	30.15	Eligible	Assumed deceased	Malignt neoplasms (C00-C97)	No - Condition not listed as a multiple cause of death	No - Condition not listed as a multiple cause of death	19	18		No	197		0	0	1	0	9.3482
1999-2000	4781	2	7	10669.4	19977		54	1	1	2	4.11	30.3	106.1	0.93	3.98	82.0723	44	29	541.3	97.8	769.6	0	0	1	1	0	0	0	0	0	0	2	30.3	Eligible	Assumed alive				247	246		No	132	69	1	0	1	0	8.71809
1999-2000	4804	2	5	12720	24265.2		45	1	1	1	0.72	31.7	108.2	0.93	4.22	121.291	24	22	267.7	120.6	1661.54	0	0	1	0	0	0	0	0	0	2	3	31.7	Eligible	Assumed deceased	Malignt neoplasms (C00-C97)	No - Condition not listed as a multiple cause of death	No - Condition not listed as a multiple cause of death	188	187		No	109	61	1	0	0	0	9.21733
1999-2000	4807	1	5	54399.3	122063		32	1	0	2	1.46	30.25	100.8	1.59	5.92	104.504	39	25	380.7	89.6	621.214	0	0	1	1	0	0	0	0	0	0	0	30.25	Eligible	Assumed alive				235	235		No	122	80	0	0	1	0	8.68501
1999-2000	4809	1	4	6052.03	10593.3		45	0	2	2	0.35	35.63	96	1.31	3.78	95.8304	10	13	291.5	84.6	343.474	0	0	0	0	0	0	0	0	0	1	2	35.63	Eligible	Assumed deceased	Malignt neoplasms (C00-C97)	No - Condition not listed as a multiple cause of death	No - Condition not listed as a multiple cause of death	198	198	no	No	107	58	0	0	0	0	7.63661
1999-2000	4810	1	1	53606.9	115925		49	1	0	2	5		124.4	0.89	5.17	113.988	46	32	374.7		460.957	0	0	1	1	0	0	0	0	0	0	2		Eligible	Assumed alive				232	230		No	150	91	0	0	0	0
1999-2000	4830	2	1	11081.5	19296.9		55	0	1	1		39.21	121.2	1.42	5.02	88.4338	9	11	255.8		330.75	0	1	0	1	0	0	0		0	2	1	39.21	Eligible	Assumed deceased	Diseases of heart (I00-I09, I11, I13, I20-I51)	Yes - Condition listed as a multiple cause of death	No - Condition not listed as a multiple cause of death	38	37	no	No	142	34	0	0	0	0
1999-2000	4831	1	5	15899.1	33587.8		58	1	1	1	0.82	54.46	152.5	0.86	4.32	79.7983	41	40	499.6		231.478	0	0	1	1	0	0	0	0	0	1	2	54.46	Eligible	Assumed alive				234	233		No	131	83	1	0	1	0
1999-2000	4860	2	11	17196.9	30800.1		48	0	1	0	0.56	35.8	108	1.34	5.97	121.197	11	17	333.1		376.923	0	0	1	0	0	0	0	0	0	0		35.8	Eligible	Assumed deceased	Malignt neoplasms (C00-C97)	No - Condition not listed as a multiple cause of death	No - Condition not listed as a multiple cause of death	123	121	no	No	108	82	0	0	0	0
1999-2000	4864	1	8	56513.8	121799		39	1	3	1	0.92	33.71	119.4	1.09	5.9	78.8841	31	28	321.2		990.167	0	0	1	0	0	0	0	0	0	0	1	33.71	Eligible	Assumed alive				242	242		No	118	83	0	0	0	0
1999-2000	4865	1	7	2607.38	5343.69		18	1	1		2.67	33.91	104.2	1.06	5.04	118.033	33	30	499.6	97.5	357.5		0	1	0								33.91	Eligible	Assumed alive				246	245			121	84	1	0	0	0	8.25615
1999-2000	4872	1	1	37043.6	81868.5		53	0	0	1	5	31.05	99.7	1.19	6.13	67.9601	19	12	297.4	89.9	453.419	0	0	1	1	0	0	0	0	0	2	1	31.05	Eligible	Assumed alive				236	235	no	No	134	83	1	0	0	0	9.05257
1999-2000	4880	1	7	20703.9	39065.1		72	1	0	1	1.01	31.91	117.7	0.91	4.37	69.8705	31	32	303.3		565.067	0	0	1	1	0	0	0	0	0	1	1	31.91	Eligible	Assumed deceased	Cerebrovascular diseases (I60-I69)	No - Condition not listed as a multiple cause of death	Yes - Condition listed as a multiple cause of death	95	94		No	145	77	0	0	1	0
1999-2000	4888	1	9	18988.9	42768.5		34	0	1	2	3.64	33.65	110.7	1.57	4.58	119.346	20	17	309.3	155.3	216.694	0	1	1	1	0	0	0	0	0	0	1	33.65	Eligible	Assumed alive				229	229	no	No	121	69	0	0	0	0	9.38265
1999-2000	4901	1	6	12632.5	23500.8		39	1	2	1	2.35	30.54	101.6	1.39	7.19	109.437	49	33	422.3	84.8	252.414	1	0	1	0	1	0	1	1	0	1	3	30.54	Eligible	Assumed alive				229	228		No	120	88	0	0	0	0	8.77759
1999-2000	4903	2	3	15975.1	31920.6		52	1	0	0	0.72	35.74	119.7	1.02	8.28	99.8863	51	27	469.9		628.444	0	0	1	1	0	0	0	0	0	1	1	35.74	Eligible	Assumed alive				248	248		No	153	84	0	0	1	0
1999-2000	4907	1	4	9890.58	16956.8		43	0	2	0	0.75	32.78	99.3	1.11	4.22	83.4606	28	25	160.6		584.656	0	0	1	0	0	0	0	0	0	1	3	32.78	Eligible	Assumed alive				247	247	no	No	118	73		0	0	0
1999-2000	4915	2	13	11130.5	19190.3		35	1	2	1	4.32	37.62	108	1.1	5.64	90.609	30	18	505.6	105.5	421.235	0	0	1	1	0	0	0	0	0	1	2	37.62	Eligible	Assumed alive				243	242		No	128	81	0	0	0	0	9.08953
1999-2000	4918	1	12	30696.3	65374.4		63	0	0	1	2.71	30.94	98.9	1.12	5.38	84.4481	23	20	469.9		357	0	0	1	1	0	0	0	0	0	0	2	30.94	Eligible	Assumed alive				242	242		No	131	83	0	0	1	0
1999-2000	4921	2	12	55988.5	119692		37	1	0	1	2.26	33	109.3	0.82	5.3	100.897	55	31	487.7	92.4	384.2	0	0	1	1	0	0	0	0	0	1	3	33	Eligible	Assumed alive				243	242		No	120	94	0	0	1	0	8.79582
1999-2000	4922	2	13	5436.56	9048.3		40	1	2	0	1.23	30.12	116.8	0.98	6.13	108.671	51	29	362.8	108.9	530.087	0	0	1	1	0	0	0	0	0	0	1	30.12	Eligible	Assumed alive				239	239		No	117	90	0	0	0	0	9.39996
1999-2000	4938	2	9	34406.7	71326.6		41	1	0	2		33.58	114.4	1.61	4.29	107.911	21	23	345	83.5	579.074	0	0	0	0	0	0	0	0	0	0	2	33.58	Eligible	Assumed alive				239	239		No	108	75	0	0	0	0	8.53572
1999-2000	4940	2	11	28788.7	51736.1		67	1	0	1	3.73	30.05	104	1.39	5.74	72.3682	28	26	463.9		539.846	1	0	1	1	0	0	0	1	0	0	2	30.05	Eligible	Assumed alive				231	231		No	174	85	0	0	1	0
1999-2000	4955	2	12	14736.4	33368		32	1	1	2	1.97	38.26	123.5	0.87	5.53	120.809	21	21	410.4	106.5	247	0	0	1	0	0	0	0	0	0	0	1	38.26	Eligible	Assumed alive				242	241		No	132	79	0	0	0	0	8.93784
1999-2000	4958	1	3	10780.4	19249.8		34	0	2	1	1.48	30.25	103.5	1.68	5.56	116	47	35	362.8	91.5	539.733	0	0	1	0	0	0	0	0	0	0	3	30.25	Eligible	Assumed alive				238	237	no	No	101	68	1	0	0	0	8.86662
1999-2000	4960	2	3	7728.88	13252.5		38	0	2	0	0.85	40.52	121.7	1.15	3.47	127.432	21	18	249.8		753.846	0	0	1	1	0	0	0	0	0	0	0	40.52	Eligible	Assumed alive				248	247	no	No	127	85	0	0	0	0
1999-2000	4962	2	11	16176.1	32594.9		43	1	1	2	0			1.28	4.45	80.13	37	39	309.3		262.533	0	0	0	0	0	0	0	0	0	0	2		Eligible	Assumed alive				231	230		No	118	80	1	0	0	0
1999-2000	4964	1	12	1174.89	1735.7		70	1	2	1	3.25	31.1	108.4	1.09	6.85	80.021	23	24	392.6	101.3	385.529	0	0	1	1	0	0	0	0	0	0	3	31.1	Eligible	Assumed deceased	All other causes (residual)	No - Condition not listed as a multiple cause of death	No - Condition not listed as a multiple cause of death	61	60		No	144	81	0	0	0	0	8.90855
1999-2000	4966	2	6	1148.4	1709.77		65	1	2	0	1.96	30.31	109.9	0.91	7.24	82.8815	26	22	440.2	105.4	1050	0	0	1	0	0	0	0	0	0	1	2	30.31	Eligible	Assumed alive				245	244		No	120	77	0	0	0	0	9.4242
1999-2000	4988	1	11	51588.1	103447		59	0	0	2	2.16	32.58	111.5	1.22	6.1	74.5881	21	21	309.3	97	612.9	0	0	1	1	0	0	0	0	0	2	3	32.58	Eligible	Assumed alive				231	230	no	No	131	94	0	0	0	0	9.37463
1999-2000	5000	1	7	29864.7	59701.1		52	1	0	1	5	37.5		0.65	5.77	59.2663	23	20	505.6		633.333	0	0	1	0	0	0	0	0	0	0	0	37.5	Eligible	Assumed alive				230	229		No	133	81	0	0	0	0
1999-2000	5006	1	6	5575.79	8697.35		49	0	2	1		32.7	98.5	1.39	5.56	104.399	26	23	362.8		624.647	0	0	1	0	0	0	0	0	0	0	3	32.7	Eligible	Assumed alive				237	235	no	No	119	75	0	0	0	0
1999-2000	5018	2	7	14652.9	30332.7		66	1	3	0	0.84	31.2	107.9	1.39	5.07	82.3013	19	18	321.2	96	888.25	0	0	0	1	0	0	0	0	0	0	1	31.2	Eligible	Assumed alive				247	247		No	141	70	0	0	1	0	8.82703
1999-2000	5026	2	4	17583.1	39802.3		38	0	1	1	2.84	30.27		1.17	5.38	116.039	26	18	232		713.143	0	0	1	1	0	0	0	0	0	0	0	30.27	Eligible	Assumed alive				243	241	no	No	118	78	0	0	0	0
1999-2000	5039	1	8	3415.47	6363.47		18	0	1		1.08	31.1	108.6	0.64	5.51	149.629	69	60	374.7		302.762		0	1	0								31.1	Eligible	Assumed alive				242	241	no		96	68	0	0	0	0
1999-2000	5040	1	5	32423.4	79228.4		28	1	3	1	1.07	44.71	145.9	1.02	5.66	107.482	24	26	452	88.5	559.913	0	0	1	1	0	0	0	0	0	0	0	44.71	Eligible	Assumed alive				234	234		No	122	76	0	0	0	0	8.80714
1999-2000	5043	2	1	28796.4	51602		60	1	0	1	4.09	33.62	110.8	1.02	6	85.8443	37	34	309.3		190.457	0	1	1	0	0	0	0	0	0	1	3	33.62	Eligible	Assumed alive				230	229		No	138	83	0	0	0	1
1999-2000	5050	2	13	3472.72	5852.86		53	0	2	0	2.51	32.16	102	1.56	7.19	90.5936	24	22	499.6		502.4	0	0	1	0	0	0	0	0	0	0	3	32.16	Eligible	Assumed alive				244	243	no	No	114	66	0	0	0	0
1999-2000	5052	1	5	47545.5	96225.8		52	0	0	2	5	34.15	106.3	1.28	5.04	91.2322	24	20	243.9		620.5	0	0	1	0	0	0	0	0	0	0	0	34.15	Eligible	Assumed alive				234	234	no	No	126	76	0	0	0	0
1999-2000	5053	2	3	4760.96	8052.55		43	0	2	0	0.79	55.22	136.4	1.28	5.07	108.893	17	17	315.2		1153.33	0	0	1	1	0	0	0	0	0	0		55.22	Eligible	Assumed alive				248	248	no	No	127	71	1	0	1	0
1999-2000	5054	2	12	3583.88	6252.07		18	0	1		2.12	49.98	119.7	1.42	4.5	114.682	15	17	237.9		651.522		0	0	0								49.98	Eligible	Assumed alive				243	242	no		105	72	0	0	0	0
1999-2000	5064	1	10	1711.28	3428.68		63	1	2	0		37.88	125	1.39	5.3	84.0541	17	18	297.4	101.8	558	0	0	1	0	0	0	0	0	0	2	2	37.88	Eligible	Assumed deceased	Malignt neoplasms (C00-C97)	Yes - Condition listed as a multiple cause of death	Yes - Condition listed as a multiple cause of death	163	161		No	127	81	0	0	0	0	8.97972
1999-2000	5067	1	4	11255.1	20254.6		20	0	2	1	1.27	31.13	94.8	1.03	4.91	127.988	32	30	279.6	95.9	506.333	0	0	1	0	0	0	0	0	0	0	3	31.13	Eligible	Assumed alive				247	246	no	No	122	76	1	0	0	0	8.51455
1999-2000	5073	1	11	65442.9	129382		47	1	0	1	4.69	31.15	112.9	0.87	8.43	108.953	59	34	368.8	102.4	601.8	0	0	1	1	0	0	0	0	0	2	1	31.15	Eligible	Assumed alive				248	248		No	121	77	0	0	0	0	8.59918
1999-2000	5076	1	13	4323.63	8678.19		55	0	2	1	1.31	34.98	116.7	1.55	5.2	100.09	21	17	249.8		918.357	1	1	1	1		1	1		0	0	0	34.98	Eligible	Assumed deceased	Malignt neoplasms (C00-C97)	Yes - Condition listed as a multiple cause of death	Yes - Condition listed as a multiple cause of death	239	238	no	No	178	88	1	0	1	1
1999-2000	5084	2	11	40746.8	102902		26	0	0	2	3.28			1.17	3.93	109.514	25	22	273.6		982.882	0	0	1	1	0	0	0	0	0	0	3		Eligible	Assumed alive				247	247	no	No	141	98	0	0	0	0
1999-2000	5090	1	3	10044	17630.9		20	0	2	1	1.13	38.49	118.8	1.03	4.24	98.0955	58	30	392.6	84.8	889.565	0	0	1	0	0	0	0	0	0	0		38.49	Eligible	Assumed alive				238	237	no	No	115	60		0	0	0	8.73758
1999-2000	5096	2	6	8702.82	14138.7		34	0	2	1	2.2	48.41	126.6	1.51	3.85	116	22	20	333.1		694.294	0	0	0	0	0	0	0	0	0	0	2	48.41	Eligible	Assumed alive				233	233	no	No	124	75	0	0	0	0
1999-2000	5100	2	9	12733.8	26032.8		30	0	1	2	0.61	45.23	109.2	1.47	5.33	105.411	13	14	273.6		382.333	0	0	1	1	0	0	0	0	0	0	3	45.23	Eligible	Assumed alive				244	244	no	No	141	81	0	0	0	0
1999-2000	5104	2	7	10556.1	20604		45	0	1	1	1.1	50.42	138.2	1.72	4.6	130.831	34	18	214.1		294.531	0	1	0	1	0	0	0	0	0	2	3	50.42	Eligible	Assumed alive				247	246	no	No	142	68	0	0	0	1
1999-2000	5113	1	9	38793.1	90817		54	1	0	1	0.63	30.64	104.7	1.18	6.13	89.5397	36	31	434.2		694.737	0	0	1	0	0	0	0	0	0	0	2	30.64	Eligible	Assumed alive				230	229		No	121	70	0	0	0	0
1999-2000	5124	1	10	2687.41	4390.13		60	1	2	0		40.17	134	1.28	6.26	113.075	30	23	374.7		894.727	1	0	1	1	0	0	1	0	0	2	3	40.17	Eligible	Assumed alive				247	246		No	146	82	0	0	0	0
1999-2000	5127	1	5	14791.7	27702.4		84	0	0	2	4.85	44.26	127.5	1.14	6.28	48.403	24	26	374.7	102.5	768.2	0	0	1	1	0	0	0	0	0	0	2	44.26	Eligible	Assumed deceased	Diseases of heart (I00-I09, I11, I13, I20-I51)	No - Condition not listed as a multiple cause of death	No - Condition not listed as a multiple cause of death	121	120		No	153	58	0	0	1	0	8.84199
1999-2000	5128	2	7	10556.1	19042.7		48	0	1	2		34.56	108.8	1.52	5.69	71.853	30	21	410.4	85	420.513	0	0	1	1	0	0	0	0	0	2	3	34.56	Eligible	Assumed deceased	Diseases of heart (I00-I09, I11, I13, I20-I51)	No - Condition not listed as a multiple cause of death	No - Condition not listed as a multiple cause of death	133	133	no	No	142	82	0	0	0	0	8.19216
1999-2000	5139	1	3	1282.4	2065.27		67	1	2	0	2.22	36.32	124.1	0.78	6.83	81.7252	29	23	279.6		261.409	0	1	1	0	0	0	0	0	0	0		36.32	Eligible	Assumed deceased	Chronic lower respiratory diseases (J40-J47)	No - Condition not listed as a multiple cause of death	No - Condition not listed as a multiple cause of death	112	111		No	125	76	0	0	0	0
1999-2000	5143	2	7	4732.91	10018.4		70	1	1	2	5	31.63	113.4	1.17	4.63	73.3474	11	21	446.1	165.1	396	0	1	1	1	0	0	0	0	0	1	2	31.63	Eligible	Assumed deceased	Nephritis, nephrotic syndrome and nephrosis (N00-N07, N17-N19, N25-N27)	No - Condition not listed as a multiple cause of death	No - Condition not listed as a multiple cause of death	43	43		No	131	60	1	1	1	1	9.10475
1999-2000	5145	1	11	4094.17	8927.43		19	1	1		0.6	34.74	110.9	1.14	4.73	117.207	54	45	517.5	100.4	320.125		0	0	1								34.74	Eligible	Assumed alive				236	236			141	57	0	0	0	0	8.67819
1999-2000	5149	2	5	37772.4	85618.7		29	1	0	2	4.95	30.79	102.4	1.28	3.57	106.73	39	23	362.8		217	0	0	0	0	0	0	0	0	0	1	3	30.79	Eligible	Assumed alive				242	242		No	111	77	0	0	0	0
1999-2000	5161	2	9	14944.3	28902.6		57	0	3	1	0.99	39.95	113.6								622	0	1	0	1	0	0	0	0	0	0	0	39.95	Eligible	Assumed deceased	Chronic lower respiratory diseases (J40-J47)	No - Condition not listed as a multiple cause of death	No - Condition not listed as a multiple cause of death	40	38	no	No	128	71	1	0	1	1
1999-2000	5181	2	9	5040.41	8799.3		64	0	1	1	1.78	36.02	113.9	1.81	4.55	57.4981	96	69	446.1		648	0	1	0	1	0	0	0	0	0	1	2	36.02	Eligible	Assumed deceased	Malignt neoplasms (C00-C97)	No - Condition not listed as a multiple cause of death	No - Condition not listed as a multiple cause of death	111	109		No	127	72	0	0	1	1
1999-2000	5187	3	1	22846.7	44646.8		60	1	0	1		33.04	109.4	0.82	5.61	94.4279	52	34	446.1	177.4	255.273	0	1	1	0	0	0	0	0	0	1	3	33.04	Eligible	Assumed deceased	All other causes (residual)	No - Condition not listed as a multiple cause of death	No - Condition not listed as a multiple cause of death	86	86		No	125	75	0	0	0	0	10.1924
1999-2000	5191	1	3	1556.68	3021.99		61	0	2	0	1.34	33.69	110	1.15	4.58	95.9595	19	16	249.8	200.1	499.219	0	1	1	1	0	0	0	0	0	0	0	33.69	Eligible	Assumed alive				238	237		No	129	79	0	0	1	1	10.3956
1999-2000	5193	2	1	37746.7	90777.9		27	0	0	2	3.64	32.25	103.3	1.36	4.84	93.3885	24	30	243.9		653.529	0	0	0	0	0	0	0	0	0	0	3	32.25	Eligible	Assumed alive				237	236	no	No	113	66	0	0	0	0
1999-2000	5195	1	4	2013.05	2560.02		74	0	2	0	0.85	30.67	103	0.94	4.45	78.1685	13	23	255.8	117.6	581.609	1	0	1	1	0	1	0	0	0	0	1	30.67	Eligible	Assumed deceased	Diseases of heart (I00-I09, I11, I13, I20-I51)	Yes - Condition listed as a multiple cause of death	No - Condition not listed as a multiple cause of death	142	141		No	195	87	1	0	1	0	9.05775
1999-2000	5198	2	7	32974.6	61978.9		50	0	3	1	4	30.74	93.9	1.33	4.45	92.523	13	18	291.5	92.5	665.294	0	0	0	0	0	0	0	0	0	0	3	30.74	Eligible	Assumed alive				247	247	no	No	123	70	0	0	0	0	8.27671
1999-2000	5202	2	1	50026	98143.1		42	1	3	2	1.79	34.82	120.1	0.72	6.39	107.155	33	25	434.2		461.76	0	0	1	1	0	0	0	0	0	0	1	34.82	Eligible	Assumed alive				237	236		No	124	74		1	0	0
1999-2000	5208	2	12	43637	101148		33	0	0	2	5	39.59	115.2	1.78	5.9	104.259	35	29	285.5		1464.5	0	0	1	0	0	0	0	0	0	0		39.59	Eligible	Assumed alive				243	241	no	No	106	77	0	0	0	0
1999-2000	5215	2	2	10052.5	17572.7		22	0	2	1	2.67	40.5	109.5			142.591	18	16	285.5	94.3	1074.15	0	0	0	0	0	0	0	0	0	0		40.5	Eligible	Assumed alive				246	245	no	No			0	0	0	0
1999-2000	5216	1	10	10443.3	18807		23	1	2	1	1.17	32.29	106.4	1.31	5.07	122.455	34	30	428.3	90.4	920.571	0	0	1	0	0	0	0	0	0	0	3	32.29	Eligible	Assumed alive				248	247		No	130	57	0	0	0	0	7.5723
1999-2000	5222	1	12	8123.06	14669.1		71	0	1	1	2.49	34.46	99.8	1.76	6.57	69.0377	20	23	350.9	127.3	1066	0	1	1	1	0	0	0	0	0	0	1	34.46	Eligible	Assumed deceased	All other causes (residual)	Yes - Condition listed as a multiple cause of death	Yes - Condition listed as a multiple cause of death	170	169		No	141	77	1	0	1	0	8.71775
1999-2000	5229	2	5	2445.05	3203.67		64	0	2	0		34.04	110.7	1.25	5.28	93.9585	49	42	309.3		729.273	0	1	1	1	0	0	0	0	0	0	0	34.04	Eligible	Assumed alive				241	240		No	160	85	0	1	0	0
1999-2000	5235	2	8	7833.9	11169.5		70	0	1	2	2.51	38.51	122	0.98	3.23	92.6788	24	25	261.7	113.1	249.412	0	0	1	1	0	0	0	0	0	0	2	38.51	Eligible	Assumed deceased	All other causes (residual)	No - Condition not listed as a multiple cause of death	Yes - Condition listed as a multiple cause of death	219	219		No	157	60	0	0	1	0	8.51246
1999-2000	5236	1	11	29580.2	57208.9		55	0	0	1	0.44	36.97	114.6	1.39	7.29	89.3297	15	22	386.6		913.5	0	0	1	0	0	0	0	0	0	0	0	36.97	Eligible	Assumed alive				230	229	no	No	137	78	0	0	0	0
1999-2000	5240	1	9	8800.68	13256		70	0	1		1.81	39.33	112.2	1.18	6.34	61.5642	15	17	404.5	137.3	773.5	1	1	1	0	0	0	1	0	0	1	1	39.33	Eligible	Assumed deceased	Cerebrovascular diseases (I60-I69)	No - Condition not listed as a multiple cause of death	No - Condition not listed as a multiple cause of death	231	230		No	129	64	0	0	0	1	9.49171
1999-2000	5248	2	1	15872	33901.9		67	1	0	0	1.05	40.2	132.6	0.87	4.76	81.7252	83	55	368.8		329	1	1	1	1	0	1	1	1	0	1	1	40.2	Eligible	Assumed deceased	Diseases of heart (I00-I09, I11, I13, I20-I51)	No - Condition not listed as a multiple cause of death	No - Condition not listed as a multiple cause of death	198	197		No	142	89	0	1	1	1
1999-2000	5255	2	1	15653.7	32467.7		60	1	0	1	2.13	35.1	125.8	1.17	5.38	94.4279	26	25	392.6		354.391	0	0	1	0	0	0	0	0	0	1	2	35.1	Eligible	Assumed alive				237	236		No	133	89	0	0	0	0
1999-2000	5265	2	1	11872.8	22235.8		81	0	0	1	1.58	30.82	117.8	0.83	9.31	49.4339	14	14	273.6	325.7	618.545	0	1	1	0	0	0	0	0	0	0	0	30.82	Eligible	Assumed deceased	Diabetes mellitus (E10-E14)	Yes - Condition listed as a multiple cause of death	No - Condition not listed as a multiple cause of death	92	91		No	114	62	0	0	0	0	11.5161
1999-2000	5274	1	10	1552.39	2894.35		77	0	2	0	0.54	33.12	100.5	1.46	6.39	65.7289	16	23	333.1		592.706	1	1	1	1	1		1	0	1	0	3	33.12	Eligible	Assumed deceased	Diseases of heart (I00-I09, I11, I13, I20-I51)	No - Condition not listed as a multiple cause of death	No - Condition not listed as a multiple cause of death	32	32		No	152	67	0	0	1	0
1999-2000	5275	1	9	25392.7	52464.2		60	1	0	1	4.89	35.57	112.7	0.67	5.64	61.5126	25	24	446.1	106.3	519.474	1	0	1	0	0	0	0	0	1	1	2	35.57	Eligible	Assumed deceased	All other causes (residual)	No - Condition not listed as a multiple cause of death	No - Condition not listed as a multiple cause of death	195	194		No	119	79	0	0	0	0	10.0801
1999-2000	5276	1	11	8724.09	18430.2		44	1	1	1	2.99	42.95	140	1.14	4.73	111.043	34	23	446.1		466.667	0	0	0	1	0	0	0	0	0	2	1	42.95	Eligible	Assumed deceased	Malignt neoplasms (C00-C97)	No - Condition not listed as a multiple cause of death	No - Condition not listed as a multiple cause of death	205	204		No	136	76	0	0	0	0
1999-2000	5283	2	11	55780.7	109433		42	1	0	2	2.4	32.84	116								581.875	0	0	0	0	0	0	0	0	0	1	2	32.84	Eligible	Assumed alive				230	230		No	128	75	0	0	0	0
1999-2000	5284	2	7	19218.7	33547.2		70	0	0	2	5	30.08	97	1.17	5.4	53.4051	30	26	333.1		458.667	0	0	1	0	0	0	0	0	0	0	0	30.08	Eligible	Assumed alive				246	245		No	126	78	0	0	0	0
1999-2000	5285	1	7	4279.61	9988.64		77	1	1				79.3	1.39	4.73	88.0678	8	13	345		238.846	0	0	0	1					0		1		Eligible	Assumed deceased	Influenza and pneumonia (J09-J18)	No - Condition not listed as a multiple cause of death	No - Condition not listed as a multiple cause of death	21	20			134	59	0	0	1	0
1999-2000	5296	1	13	778.881	1330.6		19	0	3		0.48	32.01	95.7	1.45	6	128.89	21	11	297.4	91.4	470.455		0	1	0								32.01	Eligible	Assumed alive				236	235	no		109	58	1	0	0	0	9.04784
1999-2000	5314	1	13	4193.35	7163.32		41	0	2	0	4.52	32.29	112.8	0.86	5.77	124.775	16	14	178.4	251.7	780.938	0	1	1	0	0	0	0	0	0	0	1	32.29	Eligible	Assumed alive				236	235	no	No	112	72	0	0	0	1	10.4223
1999-2000	5322	1	6	1493.08	2404.56		67	1	2	2	3.34	34.24	110.6	1.15	5.09	94.6724	22	24	392.6	95.5	363.842	1	0	1	1	1	0	1	0	0	0	2	34.24	Eligible	Assumed deceased	Malignt neoplasms (C00-C97)	No - Condition not listed as a multiple cause of death	No - Condition not listed as a multiple cause of death	225	225		No	113	64	0	1	1	0	9.32556
1999-2000	5331	2	2	45367.5	95971		22	1	3	1	1.7	38.1	124	1.1	2.95	99.273	54	35	642.4		755.417	0	0	0	1	0	0	0	0	0	0	0	38.1	Eligible	Assumed alive				241	240		No	134	90	1	0	0	0
1999-2000	5333	2	8	32687.3	69415		56	1	0	2	5	32.02	109	1.28	7.03	78.1818	260	113	463.9	99.9	394.875	0	0	1	1	0	0	0	0	0	1	2	32.02	Eligible	Assumed alive				245	244		No	126	76	1	1	1	0	9.43248
1999-2000	5341	2	1	23099.6	45234.7		52	0	0	2	0.78	32.94	107	0.83	4.78	108.047	29	14	208.2		623.9	0	0	1	0	0	0	0	0	0	2	1	32.94	Eligible	Assumed deceased	Malignt neoplasms (C00-C97)	No - Condition not listed as a multiple cause of death	No - Condition not listed as a multiple cause of death	183	182	no	No	97	59	0	0	0	0
1999-2000	5353	2	8	13502.8	25504.3		40	0	1	1	2.83	63.91	138.1	0.93	3.88	114.42	23	27	249.8	100.8	326.375	0	0	1	0	0	0	0	0	0	1	1	63.91	Eligible	Assumed alive				245	244	no	No	109	70	0	0	0	0	8.23748
1999-2000	5359	1	4	6052.03	10456.9		41	0	2	2	1.09	32.34	99.4	1.44	5.87	110.434	16	20	273.6	83.6	454.5	0	0	1	0	0	0	0	0	0	2	3	32.34	Eligible	Assumed alive				248	247	no	No	124	79	0	0	0	0	9.20517
1999-2000	5364	2	4	10979.4	22795.6		40	1	1	1	3.59	42.51	141.6	0.72	5.22	125.627	31	22	446.1	108.1	275.286	0	0	1	1	0	0	0	0	0	0	3	42.51	Eligible	Assumed alive				237	236		No	126	90	0	0	1	0	8.90989
1999-2000	5383	2	1	13551.4	23516.1		85	0	0	1	0.84	30.35	101.6	1.39	6.41	62.137	17	26	232		495.727	0	0	1	1	0	0	0	0	0	0	1	30.35	Eligible	Assumed deceased	Malignt neoplasms (C00-C97)	No - Condition not listed as a multiple cause of death	No - Condition not listed as a multiple cause of death	31	29		No	150	85	1	0	1	0
1999-2000	5400	1	11	12362.1	26032.8		22	0	1	2	1.6	44.3	117	1.2	4.91	111.505	18	18	297.4		465.933	0	0	1	0	0	0	0	0	0	0	2	44.3	Eligible	Assumed alive				230	230	no	No	120	67	0	0	0	0
1999-2000	5401	2	13	3931.78	6751.68		54	0	2	0	0.67	30.59	93.4	1.23	4.55	100.796	30	24	285.5	98.3	335.682	0	0	1	1	0	0	0	0	0	0	0	30.59	Eligible	Assumed deceased	Cerebrovascular diseases (I60-I69)	No - Condition not listed as a multiple cause of death	No - Condition not listed as a multiple cause of death	226	225	no	No	141	74	0	0	0	0	8.23868
1999-2000	5408	2	8	12018.7	24030.1		50	1	1	1	5	35.06	120.7	0.65	5.25	17.3153	18	20	392.6	110.8	613.25	0	0	1	1	0	0	0	0	0	1	2	35.06	Eligible	Assumed deceased	Diseases of heart (I00-I09, I11, I13, I20-I51)	No - Condition not listed as a multiple cause of death	No - Condition not listed as a multiple cause of death	198	197		No			0	0	1	0	9.97816
1999-2000	5409	1	6	11570.4	23286.4		37	1	2	0	0	31.47	107.6	1.07	4.29	116.882	25	20	261.7		512.778	0	0	0	0	0	0	0	0	0	0		31.47	Eligible	Assumed alive				229	229		No	109	78	0	0	0	0
1999-2000	5411	1	3	5987	9856		57	0	2	1	1.44	31.56	97	1.09	6	98.6941	11	16	279.6	94.7	530.957	0	0	1	0	0	0	0	0	0	0	3	31.56	Eligible	Assumed alive				239	238	no	No	134	80	0	0	0	0	9.19029
1999-2000	5421	2	5	22798.9	39796.6		73	0	0	1	4.44	36.89	109.9	1	4.71	78.7195	22	20	380.7		682.941	0	0	1	0	0	0	0	0	0	0	2	36.89	Eligible	Assumed alive				241	239		No	136	49	0	1	0	0
1999-2000	5437	1	11	46965.5	103069		20	1	0	2	4.51	34.51	117.7	0.82	4.37	81.4693	51	33	481.8		1024	0	0	1	1	0	0	0	0	0	0	2	34.51	Eligible	Assumed alive				231	231		No	119	96	1	0	0	0
1999-2000	5445	2	3	38491.8	79769.6		50	1	0	2	2.84	33.05	106.1	1.06	5.33	101.3	27	27	339	88.4	605	0	0	1	1	0	0	0	0	0	1	2	33.05	Eligible	Assumed alive				247	246		No	152	100	0	0	0	0	9.06684
1999-2000	5447	1	9	16089.9	28979.1		44	0	1	2		62.93	130.1	1.7	5.66	95.5381	16	17	553.2		793.111	1	0	1	1	0	0	1	0	0	0	0	62.93	Eligible	Assumed alive				230	229	no	No	142	96	0	0	1	0
1999-2000	5450	2	8	47209.9	96219.2		44	0	0	2	5	40.33	117.6	1.74	5.84	72.3954	17	16	309.3	84.1	1819.88	0	0	1	1	0	0	0	0	0	1	1	40.33	Eligible	Assumed alive				244	244	no	No	119	68	0	0	1	0	8.51798
1999-2000	5456	1	12	55250.9	113725		45	0	0	2	4.48	32.47	97.4	1.34	5.92	71.8886	26	18	202.2	97.1	343	0	0	1	0	0	0	0	0	0	0	3	32.47	Eligible	Assumed alive				240	239	no	No	111	66	0	0	0	0	9.03009
1999-2000	5457	1	12	2216.85	3850.77		68	1	2	0	1.34	32.85	108.2	0.89	4.24	99.7461	22	17	154.6	126	487.667	0	1	1	1	0	0	0	0	0	0	1	32.85	Eligible	Assumed alive				240	238		No	159	81	0	0	1	1	8.83448
1999-2000	5464	2	13	4368.05	7299.92		48	0	2	1	4.07	39.23	111	1.04	3.9	93.832	81	46	368.8		583.088	1	1	1	1	0	0	0	1	0	1	1	39.23	Eligible	Assumed deceased	All other causes (residual)	No - Condition not listed as a multiple cause of death	No - Condition not listed as a multiple cause of death	191	190	no	No	111	80	0	0	0	1
1999-2000	5472	1	5	29338	59612.9		61	1	0	1	3.6	30.97	113.9	1.39	5.15	75.4835	17	24	404.5	80.1	396	0	0	1	1	0	0	0	0	0	0	1	30.97	Eligible	Assumed deceased	Chronic lower respiratory diseases (J40-J47)	No - Condition not listed as a multiple cause of death	No - Condition not listed as a multiple cause of death	219	219		No	174	82	0	0	1	0	7.81726
1999-2000	5475	1	3	6333.94	11875.4		40	0	2	1	2.16	34.2	103.1	0.93	6	99.2561	27	28	208.2		678.077	0	0	1	0	0	0	0	0	0	0	3	34.2	Eligible	Assumed alive				238	237	no	No	119	77	1	0	0	0
1999-2000	5477	1	5	38512	81519.2		38	1	0	2	5	30.61	112.9	1	5.56	116.063	33	25	499.6		659.579	0	0	1	0	0	0	0	0	0	2	3	30.61	Eligible	Assumed alive				235	235		No	125	76	0	0	0	0
1999-2000	5488	1	3	6320.87	10713		44	0	2	1	2.88	49.92	132.6	1.1	4.84	122.173	18	15	243.9	100.2	387	0	0	1	1	0	0	0	0	0	0	2	49.92	Eligible	Assumed alive				238	237	no	No	140	88	0	0	0	0	8.47837
1999-2000	5510	1	9	53914.5	109906		40	0	0	1	2.22	37.42	93.9	1.71	4.86	85.2381	14	17	243.9		457.059	0	0	0	0	0	0	0	0	0	2	2	37.42	Eligible	Assumed alive				230	230	no	No	103	71	0	0	0	0
1999-2000	5515	1	6	4726.49	8172.23		41	0	2	1	0.62	35.82	99	1.71	5.38	110.434	39	29	404.5		281.471	0	0	1	0	0	0	0	0	0	1	1	35.82	Eligible	Assumed alive				229	228	no	No	121	79	0	0	0	0
1999-2000	5519	2	5	35742.9	75903.8		57	1	0	2	4.44	34.43	121.2	0.91	4.45	69.5146	20	17	452	96.6	994.231	0	0	1	1	0	0	0	0	0	0	1	34.43	Eligible	Assumed alive				241	240		No	122	72	0	0	1	0	8.55956
1999-2000	5527	2	5	26791.1	51296.7		36	1	3	1	1.01	33.71	120	1.19	5.28	117.706	44	40	350.9	96.8	504	0	0	1	0	0	0	0	0	0	2	3	33.71	Eligible	Assumed alive				242	241		No	118	72	0	0	0	0	8.80675
1999-2000	5537	1	5	10803.8	19456.1		30	1	2	1	0.79	34.19	114.7	1.28	5.25	116.58	51	30	350.9	103.8	1043.27	0	0	1	0	0	0	0	0	0	2	3	34.19	Eligible	Assumed alive				235	235		No	115	60	0	0	0	0	8.31877
1999-2000	5543	1	1	58536.3	119584		40	0	0	2	4	30.05	101	1.31	6.8	85.2381	13	17	309.3		886.111	0	0	1	0	0	0	0	0	0	0	0	30.05	Eligible	Assumed alive				232	231	no	No	137	75	0	0	0	0
1999-2000	5544	1	3	5189.77	8765.18		49	0	2	2		34.16		1.44	6.41	69.8968	35	24	392.6		554.75	0	0	1	1	0	0	0	0	0	0	2	34.16	Eligible	Assumed deceased	Nephritis, nephrotic syndrome and nephrosis (N00-N07, N17-N19, N25-N27)	No - Condition not listed as a multiple cause of death	No - Condition not listed as a multiple cause of death	103	103	no	No	128	63	0	0	1	0
1999-2000	5547	2	4	17605.6	35845.5		44	1	3	1	1.15	30.61	111.5	0.85	3.47	96.0557	40	30	339	133.3	327.941	1	1	1	1	0	0	0	0	1	2	1	30.61	Eligible	Assumed alive				237	235		No	105	76	0	1	1	0	9.36424
1999-2000	5553	1	4	5987	9856		45	0	2	0	1.24	32.29	91.4	1.29	4.09	113.492	18	18	208.2		1186.36	0	0	0	0	0	0	0	0	0	0	0	32.29	Eligible	Assumed alive				247	246	no	No	130	72	1	0	0	0
1999-2000	5555	1	11	55498.7	112897		48	0	3	1	0.65	45.27	138	1.17	4.6	93.832	48	32	196.3		851.667	0	1	1	1	0	0	0	0	0	0	0	45.27	Eligible	Assumed deceased	All other causes (residual)	Yes - Condition listed as a multiple cause of death	No - Condition not listed as a multiple cause of death	202	201	no	No	134	91	0	0	0	0
1999-2000	5560	2	5	1454.24	2238.73		18	0	2		0.5	38.16	103.3	1.19	5.59	146.654	93	65	350.9	110.6	896.842		0	1	1								38.16	Eligible	Assumed alive				241	241	no		116	70	0	0	0	0	8.9686
1999-2000	5565	1	6	8642.44	15371		25	0	2	1	0.7	35.6	112.4	0.95	4.29	130.611	34	21	214.1		316.953	0	1	1	1	0	0	0	0	0	0	1	35.6	Eligible	Assumed alive				229	229	no	No	117	68	0	0	0	0
1999-2000	5568	2	4	10285.3	18565.7		50	0	3	1	0.7	32.92	113.3	1.39	5.61	92.523	14	21	345		529.421	0	0	1	1	0	0	0	0	0	0		32.92	Eligible	Assumed alive				243	242	no	No	101	79	0	0	0	0
1999-2000	5570	2	8	50035.5	103472		37	1	0	2	1.49	36.4	124.5	1.17	4.91	116.882	79	47	339		978.75	0	0	0	1	0	0	0	0	0	0	0	36.4	Eligible	Assumed alive				245	245		No	142	93	1	0	0	0
1999-2000	5578	2	4	27750.4	61278.3		68	0	0	0		32.64	101.5	1.39	6.49	39.9194	15	19	654.3	120.2	519.333	0	0	1	1	0	0	0	0	0	0		32.64	Eligible	Assumed deceased	Diseases of heart (I00-I09, I11, I13, I20-I51)	No - Condition not listed as a multiple cause of death	No - Condition not listed as a multiple cause of death	211	210		No			0	0	0	0	9.09996
1999-2000	5579	1	11	51588.1	103447		53	0	0	2	3.46	41.93	113.4	2	5.12	90.5936	13	18	220.1		403.333	0	0	0	1	0	0	0	0	0	0	0	41.93	Eligible	Assumed alive				231	230	no	No	113	71	0	0	1	0
1999-2000	5591	1	7	33860.4	67898.3		53	0	0	2	5	33.87	102.4	1.36	5.56	90.5936	25	23	208.2		544.667	0	0	1	0	0	0	0	0	0	1	0	33.87	Eligible	Assumed alive				245	244	no	No	129	75	0	0	0	0
1999-2000	5592	2	11	35844.1	74200.1		64	1	0	1		36.52	122.5	1.02	6.08	91.8115	24	22	356.9		453.333	0	0	1	0	0	0	0	0	0	1	1	36.52	Eligible	Assumed deceased	Diseases of heart (I00-I09, I11, I13, I20-I51)	No - Condition not listed as a multiple cause of death	No - Condition not listed as a multiple cause of death	118	118		No	127	80	0	0	0	0
1999-2000	5613	2	5	1404.28	2294.02		63	1	2	0	1.63	30.04	104.5	1.25	4.55	97.3703	18	20	350.9		222.095	0	0	0	1	0	0	0	0	0	2	1	30.04	Eligible	Assumed alive				241	240		No	118	54		0	1	0
1999-2000	5630	1	4	13110.9	19932.4		46	1	2	2	1.5	38.09	119.4	1.11	5.9	104.186	33	26	321.2		1108.55	0	1	1	1	0	0	0	0	0	1	3	38.09	Eligible	Assumed deceased	Cerebrovascular diseases (I60-I69)	No - Condition not listed as a multiple cause of death	No - Condition not listed as a multiple cause of death	150	150		No	151	74	0	0	0	0
1999-2000	5634	1	11	32914.7	69523.6		31	1	0	2	1.17	34.28	107.3	0.71	6.13	115.764	29	18	214.1	277.8	424.8	0	1	1	1	0	0	0	0	0	2	3	34.28	Eligible	Assumed deceased	Diseases of heart (I00-I09, I11, I13, I20-I51)	Yes - Condition listed as a multiple cause of death	No - Condition not listed as a multiple cause of death	126	125		No	122	88	0	0	0	0	10.3891
1999-2000	5650	2	4	10564.4	19046.5		44	0	1	2	3.76	32.88	96	1.39	4.78	124.651	18	29	226	103.7	369.091	0	0	0	0	0	0	0	0	0	0	0	32.88	Eligible	Assumed alive				237	237	no	No	130	82	0	0	0	0	8.21103
1999-2000	5705	1	5	17325.4	41624.8		36	1	1	1	3.07	32.32	104.1	1	5.95	93.1344	27	23	303.3	91.3	503.25	0	0	1	0	0	0	0	0	0	2	1	32.32	Eligible	Assumed alive				234	234		No	112	68	0	0	0	0	8.0257
1999-2000	5706	2	13	5268.32	9530.79		53	1	2	0		30.44	101.9	1.57	6.98	99.1871	23	19	226	78.4	412.045	0	0	1	1	0	0	0	0	0	0	3	30.44	Eligible	Assumed alive				244	244		No	130	83		0	0	0	8.95694
1999-2000	5710	1	1	26523.4	56652.9		60	1	0	1	2.22	32.53	122.4								333	0	1	1	1	0	0	0	0	0	0	0	32.53	Eligible	Assumed deceased	Diseases of heart (I00-I09, I11, I13, I20-I51)	Yes - Condition listed as a multiple cause of death	No - Condition not listed as a multiple cause of death	180	179		No	100	69	0	1	1	1
1999-2000	5713	1	11	63157.5	123905		45	1	0	2	4.51	33.53	117.9	0.87	5.04	84.4625	39	33	392.6		741	0	0	1	1	0	0	0	0	0	0	2	33.53	Eligible	Assumed alive				230	230		No	141	90	0	0	0	0
1999-2000	5732	1	7	2635.28	5530.9		19	1	1		0	31.59	99.9	1.42	5.69	117.207	19	21	374.7		448.2		0	1	0								31.59	Eligible	Assumed alive				245	244			123	31	0	0	0	0
1999-2000	5740	2	7	9687.16	18463.1		45	1	1	2		31.7	110.6	1.28	6.44	97.6411	39	24	279.6		513.238	0	0	1	1	0	0	0	0	0	1	2	31.7	Eligible	Assumed deceased	Malignt neoplasms (C00-C97)	No - Condition not listed as a multiple cause of death	No - Condition not listed as a multiple cause of death	170	169		No	146	80	0	0	0	0
1999-2000	5749	2	4	6664.11	10780.3		66	0	1	1	2.81	32.33	110.5	1.34	5.09	95.3198	20	24	380.7	132.1	242.778	0	1	1	1	0	0	0	0	0	1	2	32.33	Eligible	Assumed deceased	Diseases of heart (I00-I09, I11, I13, I20-I51)	Yes - Condition listed as a multiple cause of death	No - Condition not listed as a multiple cause of death	149	148		No	129	68	0	1	1	0	8.81538
1999-2000	5752	2	9	12742.8	25123.5		55	0	1	1	2.26	37.11	109.5	1.17	3.21	115.382	13	10	303.3	149.1	934.154	0	1	1	0	0	0	0	0	0	0	3	37.11	Eligible	Assumed deceased	Malignt neoplasms (C00-C97)	No - Condition not listed as a multiple cause of death	No - Condition not listed as a multiple cause of death	92	91	no	No	134	71	0	0	0	0	8.75412
1999-2000	5753	1	12	2516.14	4667.19		61	1	2	1	3.39	33.21	114.3	0.98	7.53	85.2434	24	21	309.3	94.2	707.2	0	0	1	0	0	0	0	0	0	1	2	33.21	Eligible	Assumed alive				240	240		No	132	88	0	0	0	0	8.92745
1999-2000	5768	2	2	8074.11	14173.1		29	0	2	0	0.72	34.93	111.2	1.05	6.18	126.993	18	17	255.8	105.2	322.24	0	1	1	1	0	0	0	0	0	0	1	34.93	Eligible	Assumed alive				246	246	no	No	134	90	0	0	0	0	9.57584
1999-2000	5777	1	11	31781.2	75672.7		60	1	0	2	3.53	31.39	111.1	0.98	4.71	99.444	25	14	285.5		542.667	1	1	1	0	0	1	0	0	0	1	1	31.39	Eligible	Assumed deceased	Diseases of heart (I00-I09, I11, I13, I20-I51)	No - Condition not listed as a multiple cause of death	No - Condition not listed as a multiple cause of death	227	226		No	134	67	0	1	0	1
1999-2000	5791	2	2	18021.1	37552.4		18	0	0		0.07	36.88	102.7	1.23	5.02	115.844	20	20	255.8	98.2	1176		0	1	0								36.88	Eligible	Assumed alive				247	246	no		105	64	0	0	0	0	8.57599
1999-2000	5792	2	5	40495	80224		52	0	3	2	5	33.7	107.1	1.31	7.16	91.2322	20	19	315.2	96.5	222.029	0	0	1	1	0	0	0	0	0	0	0	33.7	Eligible	Assumed deceased	Malignt neoplasms (C00-C97)	No - Condition not listed as a multiple cause of death	No - Condition not listed as a multiple cause of death	202	201	no	No	138	92		0	0	0	9.45234
1999-2000	5802	3	1	3347.84	5462.5		18	0	1			41.89	113	1.55	5.48	133.542	20	21	428.3		486.269		0	1	0								41.89	Eligible	Assumed alive				241	241	no		112	72	0	0	0	0
1999-2000	5803	1	10	11930.3	24198.4		85	0	0	2	3.59			1.58	5.69	54.2788	13	18	392.6		205.116	0	0	1	1	0	0	0	0	0	0			Eligible	Assumed deceased	Malignt neoplasms (C00-C97)	No - Condition not listed as a multiple cause of death	Yes - Condition listed as a multiple cause of death	97	95		No	233	83	1	0	0	0
1999-2000	5806	1	6	20694.9	39587.1		67	1	0	1		32.17	118.5	1.13	6.47	81.7252	31	26	398.5	99.8	520.625	0	0	1	0	0	0	0	0	0	1	3	32.17	Eligible	Assumed alive				229	228		No	126	77		0	0	0	9.10298
1999-2000	5811	1	11	61788.9	112897		44	0	0	2	4.51	38.18	105.7	1.25	5.53	96.506	17	17	297.4		405	0	0	1	0	0	0	0	0	0	1	2	38.18	Eligible	Assumed alive				229	229	no	No	118	76	0	0	0	0
1999-2000	5820	2	4	10801	24582.2		42	1	1	1	5	32.92	103.2	0.95	5.04	89.2906	15	31	475.8		650.875	0	0	1	0	0	0	0	0	0	0	2	32.92	Eligible	Assumed alive				237	237		No	123	72	0	0	0	0
1999-2000	5832	1	1	49190	112559		39	0	0	1	5	45.87	121.4	0.96	5.43	99.9558	29	26	291.5	101.5	606.8	0	0	1	1	0	0	0	0	0	0	1	45.87	Eligible	Assumed alive				233	232	no	No	122	92	0	0	0	0	9.47599
1999-2000	5833	2	3	1847.51	3586.59		69	0	2	0	1.24	42.05	124.8	1.14	5.82	95.8844	19	21	291.5	95.8	708.526	0	0	1	1	0	0	0	0	0	0	1	42.05	Eligible	Assumed alive				248	248		No	136	79	0	0	1	0	8.95671
1999-2000	5839	2	6	53230.4	110349		42	1	0	2	5			1.1	5.12	97.4148	26	29	267.7		377	0	0	0	0	0	0	0	0	0	0			Eligible	Assumed alive				233	232		No	116	73	0	0	0	0
1999-2000	5841	2	8	18914.3	43780.3		37	0	1	2	2.23	37.28	107.1	1.05	5.38	100.353	17	18	291.5		238.152	0	0	1	0	0	0	0	0	0	0	3	37.28	Eligible	Assumed alive				239	238	no	No	108	72	0	0	0	0
1999-2000	5854	2	3	3303.17	8402.7		23	0	0	1	1.78	39.82	137.1	0.98	5.35	125.319	11	9	386.6	96.3	1375.69	0	0	1	1	0	0	0	0	0	0	1	39.82	Eligible	Assumed alive				248	247	no	No	126	76	0	0	0	0	8.67834
1999-2000	5860	2	10	54777.2	104838		59	0	3	1	1.46	30.53	97.2	1.42	5.9	102.862	20	17	273.6		645	0	1	1	1	0	0	0	0	0	0	1	30.53	Eligible	Assumed deceased	Cerebrovascular diseases (I60-I69)	No - Condition not listed as a multiple cause of death	No - Condition not listed as a multiple cause of death	238	237	no	No	149	83	0	0	1	1
1999-2000	5874	2	9	10237.9	19427.6		58	0	3	0		34.85	110	1.84	6.59	75.1139	25	23	309.3	80.8	656.842	0	0	1	1	0	0	0	0	0	1	1	34.85	Eligible	Assumed alive				244	244	no	No	133	85	0	0	1	0	8.3238
1999-2000	5878	1	4	1640.52	2687.86		66	0	2	0	1.19		98	1.06	4.86	82.6871	28	32	142.8	97.4	269.257	0	0	1	0	0	0	0	0	0	0	1		Eligible	Assumed deceased	Diseases of heart (I00-I09, I11, I13, I20-I51)	Yes - Condition listed as a multiple cause of death	No - Condition not listed as a multiple cause of death	79	78		No	98	70	0	0	0	0	9.09517
1999-2000	5884	1	4	1622.84	2637.63		74	0	2	0	1.22	32.42	109	1.29	5.92	87.5847	21	28	499.6		363.964	0	1	1	1	0	0	0	0	0	0	1	32.42	Eligible	Assumed deceased	Alzheimer's disease (G30)	No - Condition not listed as a multiple cause of death	No - Condition not listed as a multiple cause of death	234	233		No	140	54	0	0	0	1
1999-2000	5891	1	5	6726.46	13082.7		77	1	1	1	0.97			0.91	4.71	48.6098	13	20	440.2	84.7	272	0	0	1	1	0	0	0	0	0	2			Eligible	Assumed deceased	Diseases of heart (I00-I09, I11, I13, I20-I51)	No - Condition not listed as a multiple cause of death	No - Condition not listed as a multiple cause of death	147	147		No	210	84	0	0	1	0	8.03643
1999-2000	5894	2	8	25290.6	45449.7		64	1	0	2	2.67	35.56	122.2	1.12	6.05	29.3239	23	21	368.8	214.8	418.824	1	1	1	1	1	1	1	1	0	1	1	35.56	Eligible	Assumed deceased	Diseases of heart (I00-I09, I11, I13, I20-I51)	No - Condition not listed as a multiple cause of death	No - Condition not listed as a multiple cause of death	17	17		No	142	71	0	1	1	1	9.88605
1999-2000	5896	2	9	12459.5	24167.3		36	0	1	1	1.78	32.51	99.5	1.25	4.11	131.857	19	21	279.6	87.5	749	0	0	1	0	0	0	0	0	0	2	0	32.51	Eligible	Assumed alive				239	238	no	No	105	62	0	0	0	0	7.88937
1999-2000	5903	2	1	35520.7	74821.4		48	0	0	2	0.42	45.09	127.8	1.05	5.61	111.126	11	11	333.1	97.8	830.4	0	0	1	1	0	0	0	0	0	1	3	45.09	Eligible	Assumed alive				237	236	no	No	138	75	0	0	1	0	8.85262
1999-2000	5914	1	5	11063.3	16605.4		63	0	1	0	0.87	48.07	130.6	1.28	5.2	57.9035	21	29	499.6	109.1	355.385	0	0	1	1	0	0	0	0	0	0	0	48.07	Eligible	Assumed deceased	Diseases of heart (I00-I09, I11, I13, I20-I51)	No - Condition not listed as a multiple cause of death	No - Condition not listed as a multiple cause of death	244	244		No	115	68	0	0	1	0	8.65308
1999-2000	5915	1	11	30256.4	63509		49	1	3	1	0.96	42.35	130.8	0.71	5.95	107.433	29	22	285.5		219.433	1	0	1	1	0	0	0	0	1	2	1	42.35	Eligible	Assumed alive				230	229		No	120	87	1	1	1	0
1999-2000	5916	2	8	3885.55	5337.95		62	0	2	0		39.27	122.4	0.82	4.6	85.0434	26	29	273.6		482.625	0	1	1	1	0	0	0	0	0	0	1	39.27	Eligible	Assumed alive				245	244		No	115	75	0	0	0	0
1999-2000	5922	2	6	5175.34	8580.41		44	1	2	2	0.83	32.36	106.9	0.86	4.81	62.6923	36	28	463.9		848.531	0	0	1	0	0	0	0	0	0	0	2	32.36	Eligible	Assumed alive				232	231		No	115	79	0	0	0	0
1999-2000	5935	2	1	26946.1	61405.1		62	0	0	1	1.2	30.15	110.6	0.95	5.74	63.7966	27	24	446.1		754.526	1	0	1	1	0	0	0	0	1	1	2	30.15	Eligible	Assumed alive				237	236		No	183	86		1	1	0
1999-2000	5941	1	9	18971.4	37918.9		78	1	0	0	0.89	34.28		1.47	5.02	38.7059	15	17	797		1556.84	1	1	0	1	1	1	1	1	1	2	1	34.28	Eligible	Assumed deceased	Chronic lower respiratory diseases (J40-J47)	No - Condition not listed as a multiple cause of death	No - Condition not listed as a multiple cause of death	11	11		No	144	60	0	0	1	1
1999-2000	5947	2	4	6664.11	10780.3		83	0	1	0		32.3	97.2	2.78	5.84	45.4705	17	29	327.1		679.412	0	0	1	1	0	0	0	0	0	2	1	32.3	Eligible	Assumed deceased	Diseases of heart (I00-I09, I11, I13, I20-I51)	No - Condition not listed as a multiple cause of death	Yes - Condition listed as a multiple cause of death	78	78		No	134	84	1	0	0	0
1999-2000	5952	1	1	44428.1	93097.9		38	0	0	1	0.72	46.49	121	1.41	4.78	100.66	24	22	285.5		341.143	0	0	0	0	0	0	0	0	0	2	3	46.49	Eligible	Assumed alive				232	231	no	No	129	58	1	0	0	0
1999-2000	5961	1	7	5926.83	11789.3		63	0	1	0	4.01	37.9	124.7	1.14	4.65	97.3499	12	13	291.5	198.3	323.4	0	1	1	0	0	0	0	0	0	1	1	37.9	Eligible	Assumed deceased	Diseases of heart (I00-I09, I11, I13, I20-I51)	No - Condition not listed as a multiple cause of death	No - Condition not listed as a multiple cause of death	132	132		No	138	61	0	0	0	1	9.93897
1999-2000	5962	1	10	11930.3	27174.5		81	0	0	1	3.11	31.7	106.4	1.2	6.1	63.9077	19	22	333.1	155.7	431.182	0	1	1	1	0	0	0	0	0	0	1	31.7	Eligible	Assumed deceased	Diabetes mellitus (E10-E14)	Yes - Condition listed as a multiple cause of death	Yes - Condition listed as a multiple cause of death	126	125		No	125	56	0	1	1	1	10.1386
1999-2000	5965	2	2	10052.5	16680.9		23	0	2	0	0.9	32.76	96	1.15	4.32	132.459	16	21	339		1062.5	0	0	1	0	0	0	0	0	0	0	2	32.76	Eligible	Assumed alive				234	233	no	No	115	66	0	0	0	0
1999-2000	5967	1	9	15628.6	34702.9		33	1	1	1	4.85	39.71	116.1	1	6.88	119.964	36	24	458	96.3	312.789	0	0	1	1	0	0	0	0	0	0	2	39.71	Eligible	Assumed alive				230	229		No	136	93		0	0	0	9.13182
1999-2000	5968	2	11	5559.24	13431		68	1	1	0	1.8	31.16	108.2	0.85	5.4	67.2243	18	20	458	445	905.294	0	1	1	1	0	0	0	0	0	0	3	31.16	Eligible	Assumed deceased	Diseases of heart (I00-I09, I11, I13, I20-I51)	No - Condition not listed as a multiple cause of death	No - Condition not listed as a multiple cause of death	143	142		No	160	76	1	0	1	1	10.3466
1999-2000	5976	1	4	7245.96	13181.1		47	1	2	0	1.34	33.35	107.7	0.76	5.02	108.953	22	20	356.9	94.4	443.52	0	0	1	1	0	0	0	0	0	2	1	33.35	Eligible	Assumed alive				230	228		No	124	61	0	0	1	0	8.80315
1999-2000	5982	2	9	23501.2	49907.3		59	1	0	2	1.72	32.46	118.9	0.68	4.24	86.4494	31	31	404.5		281.581	0	0	1	0	0	0	0	0	0	2	2	32.46	Eligible	Assumed alive				239	239		No	113	67	0	1	0	0
1999-2000	6009	2	3	1614.32	2376.72		18	1	2		0.71	31.57	107.2	0.82	4.86	133.57	29	20	428.3		662		0	1	0								31.57	Eligible	Assumed alive				248	247			118	60	0	0	0	0
1999-2000	6030	2	1	42112	84146.2		58	1	0	1	2.49	34.3	115.4	1.37	7.89	100.851	30	21	374.7	96.7	1032	0	0	1	0	0	0	0	0	0	1	1	34.3	Eligible	Assumed deceased	Diseases of heart (I00-I09, I11, I13, I20-I51)	No - Condition not listed as a multiple cause of death	No - Condition not listed as a multiple cause of death	201	200		No	128	74		0	0	0	8.82011
1999-2000	6039	2	8	48460.3	101720		42	1	0	2	2.75	48.24	147.7	0.98	7.21	112.848	36	24	380.7	173.3	552	0	1	1	1	0	0	0	0	0	0	0	48.24	Eligible	Assumed deceased	Diabetes mellitus (E10-E14)	Yes - Condition listed as a multiple cause of death	No - Condition not listed as a multiple cause of death	181	180		No	148	87	0	0	1	1	10.8301
1999-2000	6045	2	2	8074.11	14173.1		21	0	2	1	0.6	32.42	104.7	1.42	3.83	97.4088	20	18	386.6		1061.91	0	0	0	0	0	0	0	0	0	0	1	32.42	Eligible	Assumed deceased	Accidents (unintentiol injuries) (V01-X59, Y85-Y86)	No - Condition not listed as a multiple cause of death	No - Condition not listed as a multiple cause of death	158	157	no	No	109	76	0	0	0	0
1999-2000	6046	2	11	3466.43	7694.4		19	1	1		1.33	42.09	133.6	1.12	5.35	132.361	27	28	523.4	90.1	1046.5		0	1	0								42.09	Eligible	Assumed alive				231	231			128	78	0	0	0	0	8.31863
1999-2000	6047	1	7	12527.1	28543.3		34	0	1	2		32.11	98.8	1.47	4.89	102.491	10	16	327.1	88.3	367.158	0	0	0	0	0	0	0	0	0	0	3	32.11	Eligible	Assumed alive				246	244	no	No	130	87	0	0	0	0	8.33089
1999-2000	6049	1	6	1766.18	2674.59		18	1	2		1.4	31.03	94.5	0.64	6.15	133.57	196	84	398.5		414		0	1	1								31.03	Eligible	Assumed alive				229	227			143		0	0	0	0
1999-2000	6050	1	1	10823.4	17614.4		34	1	2	1	1.62	30.07	103.8	1.09	7.4	91.2478	48	25	380.7		298.258	0	0	1	0	0	0	0	0	0	2	0	30.07	Eligible	Assumed alive				231	231		No	128	69	0	0	0	0
1999-2000	6054	2	3	4846.41	8483.04		48	0	2	1	3.18	31.73	97.5	1.36	5.17	93.832	20	22	243.9	94.9	505.13	0	0	1	1	0	0	0	0	0	0	0	31.73	Eligible	Assumed alive				249	248	no	No	117	87	0	0	1	0	8.82949
1999-2000	6066	2	5	32039.8	62706.9		59	1	0	2	5	34.95	112.5	0.82	5.25	61.9462	27	26	475.8		408.828	0	0	1	0	0	0	0	0	0	0	2	34.95	Eligible	Assumed deceased	Accidents (unintentiol injuries) (V01-X59, Y85-Y86)	No - Condition not listed as a multiple cause of death	No - Condition not listed as a multiple cause of death	210	209		No	127	83	0	0	0	0
1999-2000	6067	2	9	14896.9	33552		39	0	1	2	0.18	36.84	102.8	1.28	4.53	98.9533	12	19	232		256.667	0	0	1	1	0	0	0	0	0	2	3	36.84	Eligible	Assumed alive				239	238	no	No	128	91	1	0	0	0
1999-2000	6071	1	11	41939.9	90421.5		22	0	0	2	4.51	45.59	116	1.36	4.78	96.7269	17	15	279.6		682.357	0	0	0	1	0	0	0	0	0	1	3	45.59	Eligible	Assumed alive				230	230	no	No	135	90	0	0	0	0
1999-2000	6079	1	4	2984.07	5563.64		64	0	2	0	3.02	35.82	102.3	1.36	4.03	99.312	48	61	327.1		237.419	0	0	0	1	0	0	0	0	0	0		35.82	Eligible	Assumed deceased	Diseases of heart (I00-I09, I11, I13, I20-I51)	No - Condition not listed as a multiple cause of death	Yes - Condition listed as a multiple cause of death	129	129		No				0	0	0
1999-2000	6085	1	1	38104.3	80918.7		54	1	0	2	5	35.14	120.5	1.09	5.61	64.1606	39	31	404.5	110.9	520	1	0	1	1	0	0	0	1	0	2	3	35.14	Eligible	Assumed deceased	Diseases of heart (I00-I09, I11, I13, I20-I51)	Yes - Condition listed as a multiple cause of death	No - Condition not listed as a multiple cause of death	210	208		No	119	74	0	1	1	0	9.92628
1999-2000	6093	1	4	5945.32	10055.7		52	0	2	0	0.64	32.79	102.9	1.21	4.58	102.222	39	29	255.8		581.933	0	1	1	0	0	0	0	0	0	0	3	32.79	Eligible	Assumed alive				231	230	no	No	118	74	0	0	0	0
1999-2000	6096	2	5	5614.59	10348.2		70	1	1	1	1.87	30.89	103.8	1.31	6.52	81.9151	17	19	333.1		504.706	0	1	1	1	0	0	0	0	0	0	1	30.89	Eligible	Assumed deceased	Alzheimer's disease (G30)	Yes - Condition listed as a multiple cause of death	Yes - Condition listed as a multiple cause of death	212	211		No	118	68	0	0	0	1
1999-2000	6102	2	4	12225.1	23496.6		42	0	1	2	5	35.94	103	1.28	3.85	126.415	12	15	208.2	93.1	306.375	0	0	1	0	0	0	0	0	0	0	0	35.94	Eligible	Assumed alive				238	236	no	No	108	80	0	0	0	0	8.65271
1999-2000	6105	1	12	1651.68	2556.79		18	0	2		1.13	34.86	107.8	1.07	4.63	115.844	34	20	315.2	95.6	717.6		0	1	0								34.86	Eligible	Assumed alive				242	241	no		116	54	0	0	0	0	8.38881
1999-2000	6109	2	7	6835.32	11057.2		66	0	3	2	1.64	34.29	108.2	1.34	6.9	40.4842	16	26	380.7		461.1	0	1	1	1	0	0	0	0	0	0	2	34.29	Eligible	Assumed alive				247	246		No	177	81	0	0	1	1
1999-2000	6122	2	1	41744.5	88095.5		59	0	0	1	2.49	38.32	120.7	1.6	6.36	97.3172	21	17	315.2	96.8	360	0	0	1	1	0	0	0	0	0	1	3	38.32	Eligible	Assumed alive				237	236	no	No	121	79	1	0	1	0	8.88345
1999-2000	6123	1	2	21258.8	40783.9		58	0	1	2		44.21	118	1.71	4.86	112.976	18	22	333.1	98.6	163.818	0	0	0	1	0	0	0	0	0	0	2	44.21	Eligible	Assumed alive				232	232	no	No	150	78	0	0	1	0	8.0088
1999-2000	6131	2	11	6634.41	13023.8		63	1	1	1	1.63			2.67	6.26	154.446	40	40	243.9		693.25	1	1	1	1	1	0	1	0	1	2	1		Eligible	Assumed deceased	Diabetes mellitus (E10-E14)	Yes - Condition listed as a multiple cause of death	No - Condition not listed as a multiple cause of death	131	131		No	144	77	0	0	1	1
1999-2000	6133	1	8	14275.8	32325.3		25	1	1	1	2.69	33.96	104	0.64	4.89	112.369	18	16	297.4		228.348	0	0	1	0	0	0	0	0	0	1	2	33.96	Eligible	Assumed alive				239	238		No	133	61	0	0	0	0
1999-2000	6162	2	1	18240.2	36533.6		72	1	0	2	5	30.86	106.5	0.91	5.59	78.9046	87	48	446.1	127.7	227.464	1	1	1	1	1	1	0	1	0	1	2	30.86	Eligible	Assumed deceased	All other causes (residual)	No - Condition not listed as a multiple cause of death	No - Condition not listed as a multiple cause of death	202	201		No	100	71	0	0	1	0	8.89274
1999-2000	6168	1	4	13487.7	25819.1		21	1	2	1	1.27	36.76	124.2	0.98	3.65	130.785	38	26	452	104.6	691.176	0	0	1	0	0	0	0	0	0	0	2	36.76	Eligible	Assumed alive				248	247		No	123	78	0	0	0	0	8.4229
1999-2000	6170	2	1	46418.7	100513		39	1	0	1	1.29	34.2	113.8	1.08	7.01	88.0985	28	25	303.3		441.29	0	0	1	0	0	0	0	0	0	2	1	34.2	Eligible	Assumed alive				236	235		No	124	84	0	0	0	0
1999-2000	6173	2	5	7203.21	11431.9		85	0	1	1	0.76			1.42	5.82	40.8382	8	10	333.1		2076.43	0	1	1	1	0	0	0	0	0	0	0		Eligible	Assumed deceased	Diseases of heart (I00-I09, I11, I13, I20-I51)	No - Condition not listed as a multiple cause of death	No - Condition not listed as a multiple cause of death	8	8		No	129	48	0	0	1	1
1999-2000	6185	1	5	52725.4	117798		37	0	0	2	1.2	35.09	107.4	1.6	3.49	101.37	30	18	285.5		436.923	0	0	0	1	0	0	0	0	0	2	3	35.09	Eligible	Assumed alive				229	228	no	No	95	71	0	0	1	0
1999-2000	6189	1	13	1254.31	2038.65		67	0	2	2	4.03	33.87	100.4	1.39	6.34	82.1083	14	18	362.8	91.6	335.4	0	0	1	1	0			0	0	0	0	33.87	Eligible	Assumed deceased	All other causes (residual)	No - Condition not listed as a multiple cause of death	No - Condition not listed as a multiple cause of death	218	217		No	164	65	0	0	1	0	8.94825
1999-2000	6219	2	11	17624.5	36883.5		38	1	1	1	3.33	34.63	118	1.03	5.15	102.562	28	26	428.3		273.231	0	0	0	0	0	0	0	0	0	0	1	34.63	Eligible	Assumed alive				230	229		No	117	82	0	0	0	0
1999-2000	6222	2	6	1269.87	2003.21		61	0	2	2	1.5	33.3	99.7	1.06	5.59	73.5475	22	21	261.7	101.5	1311	0	0	1	1	0	0	0	0	0	0	0	33.3	Eligible	Assumed alive				234	233		No	161	81	1	0	1	0	9.1087
1999-2000	6231	2	3	5790.03	10210.6		41	1	2	0	0.95	34.25	115.5	0.73	4.09	107.911	74	41	386.6		314.323	0	0	1	0	0	0	0	0	0	0	3	34.25	Eligible	Assumed alive				249	248		No	114	88	1	0	0	0
1999-2000	6233	2	2	60062.5	125352		46	0	0	2	5	33.5	107	1.36	5.02	95.1596	19	17	196.3		990	0	0	0	0	0	0	0	0	0	0	0	33.5	Eligible	Assumed alive				246	245	no	No	117	73	0	0	0	0
1999-2000	6244	1	3	6640.31	10749		49	0	2	2		38.6	109.9	1.13	4.81	104.399	32	21	285.5	110	786.261	0	0	1	0	0	0	0	0	0	1	0	38.6	Eligible	Assumed deceased	Malignt neoplasms (C00-C97)	Yes - Condition listed as a multiple cause of death	No - Condition not listed as a multiple cause of death	223	221	no	No	115	68	0	0	0	0	8.71686
1999-2000	6246	1	3	6320.87	11875.4		46	0	2	2	4.32	41.82	123.5	1.22	3.98	120.468	38	30	303.3	81	804	0	0	1	1	0	0	0	0	0	0	1	41.82	Eligible	Assumed alive				238	237	no	No	116	98	0	0	0	0	8.15565
1999-2000	6249	1	7	31742.6	59391.4		70	0	3	0	0.17	31.49	97.3	1.34	5.25	95.2133	23	22	309.3	102.5	932.5	0	0	1	1	0	0	0	0	0	0	1	31.49	Eligible	Assumed deceased	Accidents (unintentiol injuries) (V01-X59, Y85-Y86)	No - Condition not listed as a multiple cause of death	Yes - Condition listed as a multiple cause of death	136	136	no	No	144	56	0	0	0	0	8.81952
1999-2000	6256	2	4	10564.4	19046.5		52	0	1	1	3.53	31.92	92.2	1.72	4.73	117.839	12	28	249.8	89.9	124	0	0	0	1	0	0	0	0	0	0	0	31.92	Eligible	Assumed alive				237	237	no	No	122	72		0	0	0	8.09601
1999-2000	6273	2	8	41179.8	89169.2		37	1	0	1	1.08	34.64	126.7	0.7	4.73	100.897	32	23	428.3		317	0	0	1	0	0	0	0	0	0	2	3	34.64	Eligible	Assumed alive				245	244		No	101	73	0	0	0	0
1999-2000	6287	1	5	21244.5	41338.2		53	0	3	1	1.07	47.82	140.6	1.08	5.15	90.5936	18	16	481.8	238.9	723.619	1	1	1	1	1	0	0	1	0	0	0	47.82	Eligible	Assumed deceased	Diseases of heart (I00-I09, I11, I13, I20-I51)	No - Condition not listed as a multiple cause of death	No - Condition not listed as a multiple cause of death	166	166	no	No	133	64	0	1	1	1	10.3701
1999-2000	6292	1	11	21287.7	44080.8		19	0	0		1.25	32.28	115.1	0.98	5.25	98.787	13	17	309.3	98.5	934.429		0	1	1								32.28	Eligible	Assumed alive				230	229	no		116	75	0	0	1	0	8.42951
1999-2000	6299	2	4	21386.5	40469.1		76	0	0	0		34.04	107.5	1.14	4.68	57.8212	20	21	267.7	184.5	482.222	1	1	1	1	1	1	1	1	1	0		34.04	Eligible	Assumed deceased	Diabetes mellitus (E10-E14)	Yes - Condition listed as a multiple cause of death	No - Condition not listed as a multiple cause of death	117	115		No	160	50	1	0	1	0	9.43716
1999-2000	6309	2	9	8115.53	16502.1		80	0	3	0	0.9	33.4	110.5	1.02	6.65	44.5755	16	21	380.7		414	0	0	1	1	0	0	0	0	0	0	2	33.4	Eligible	Assumed deceased	Diseases of heart (I00-I09, I11, I13, I20-I51)	No - Condition not listed as a multiple cause of death	No - Condition not listed as a multiple cause of death	48	47		No	134	61	0	0	1	0
1999-2000	6321	2	9	8641.1	19666.5		46	1	1	1	0.71			1.28	6.1	96.9576	36	20	356.9	92.3	715.4	0	0	1	1	0	0	0	0	0	2			Eligible	Assumed alive				239	238		No			0	0	0	0	8.5504
1999-2000	6327	1	11	12386.3	22877		78	1	0	1	1.6	33.96	101.4	0.89	3.26	66.9868	18	19	404.5	182.7	386	1	1	1	1	0	0	0	1	0	1	0	33.96	Eligible	Assumed deceased	Diseases of heart (I00-I09, I11, I13, I20-I51)	No - Condition not listed as a multiple cause of death	No - Condition not listed as a multiple cause of death	174	174		No	128	72	0	0	1	0	9.83771
1999-2000	6328	2	8	8154.47	13748.2		23	0	2	2	0.71	31.52	99.9	1.19	5.2	96.0498	27	25	392.6		353.889	0	0	1	0	0	0	0	0	0	0	0	31.52	Eligible	Assumed alive				245	244	no	No	103	61	0	0	0	0
1999-2000	6336	2	6	50330.5	104439		45	1	0	1	5	30.93	118.6	0.86	5.28	95.3833	42	32	362.8		443.828	0	0	1	1	0	0	0	0	0	2	3	30.93	Eligible	Assumed deceased	Malignt neoplasms (C00-C97)	No - Condition not listed as a multiple cause of death	No - Condition not listed as a multiple cause of death	93	92		No	152	100	0	0	0	0
1999-2000	6344	1	11	34003.2	56093.1		77	0	0	1	1.78	30.71	107.2	0.98	6.62	65.7289	23	28	285.5		436.5	0	0	1	1	0	0	0	0	0	0	0	30.71	Eligible	Assumed deceased	Alzheimer's disease (G30)	No - Condition not listed as a multiple cause of death	No - Condition not listed as a multiple cause of death	138	137		No	158	75	0	0	0	0
1999-2000	6348	1	10	5664.34	9601.27		51	1	2	0	1.17	34.23	114.9	1.42	3.59	105.934	20	22	422.3	101.6	350.789	0	0	0	1	0	0	0	0	0	0	3	34.23	Eligible	Assumed deceased	Malignt neoplasms (C00-C97)	No - Condition not listed as a multiple cause of death	No - Condition not listed as a multiple cause of death	237	236		No	139	64	0	0	1	0	8.20456
1999-2000	6363	1	4	1774.02	2712		19	1	2		1.18	32.65	104.6	0.76	5.97	114.496	31	19	416.4		860.364		0	1	1								32.65	Eligible	Assumed alive				247	246			154	56	0	0	0	0
1999-2000	6368	2	7	4756.16	9857.04		71	1	1	1	2.31			1.06	3.96	65.8224	17	16	315.2		873.211	0	1	1	1	0	0	0	0	0	0			Eligible	Assumed deceased	All other causes (residual)	No - Condition not listed as a multiple cause of death	No - Condition not listed as a multiple cause of death	203	202		No			0	1	1	1
1999-2000	6373	2	4	34961.3	69889.6		51	1	0	2	5	38.6	126.1	0.8	6.05	91.4467	65	36	392.6		735.05	0	0	1	1	0	0	0	0	0	0	2	38.6	Eligible	Assumed alive				237	236		No	131	68	0	0	1	0
1999-2000	6374	2	11	14725.4	26548.4		55	0	1	1	5	34.17	119.6	1.22	5.74	77.25	18	19	428.3		378.483	0	0	1	1	0	0	0	0	0	0	1	34.17	Eligible	Assumed alive				231	231	no	No	128	89	0	0	1	0
1999-2000	6383	1	3	6114.72	10500.2		54	0	2	0	0.54	31.55	100.6	0.89	3.54	89.9594	16	16	160.6		406.207	0	0	1	1	0	0	0	0	0	2	0	31.55	Eligible	Assumed alive				239	239	no	No	136	82		0	0	0
1999-2000	6401	2	12	38861.8	82498.5		20	1	0	1	3.88	31.63	104.7	0.95	5.17	125.063	40	26	386.6	86.3	500.2	0	0	1	0	0	0	0	0	0	2	3	31.63	Eligible	Assumed alive				243	241		No	113	52	0	0	0	0	8.82728
1999-2000	6414	2	5	5733.8	10920.2		67	1	1	0	1.1	49.73	140	1.09	4.76	45.0111	25	34	672.1	110.3	639.545	1	0	0	1	1	0	1	0	1	0	2	49.73	Eligible	Assumed deceased	Influenza and pneumonia (J09-J18)	No - Condition not listed as a multiple cause of death	No - Condition not listed as a multiple cause of death	70	69		No	128	88	0	0	1	0	8.95882
1999-2000	6424	2	5	37997.6	87524.1		20	1	0	2		34.69	113.2	0.71	3.96	100.678	36	24	398.5		482.6	0	0	1	0	0	0	0	0	0	0	3	34.69	Eligible	Assumed alive				242	242		No	132	78	0	0	0	0
1999-2000	6437	1	11	29101.1	65461.3		51	0	0	1	0.32	30.52	103.1	1.96	5.33	68.9217	14	20	190.3	93.1	424.286	0	0	1	0	0	0	0	0	0	2	3	30.52	Eligible	Assumed alive				231	230	no	No	120	80	1	0	0	0	8.15802
1999-2000	6444	2	11	48593.1	106367		39	0	0	2	1			1.52	4.09	99.9558	11	18	178.4		429.857	0	0	0	0	0	0	0	0	0	0			Eligible	Assumed alive				231	230	no	No			0	0	0	0
1999-2000	6448	2	9	8643.47	16502.1		80	0	0	1	0.89	38.06	118.7	0.89	4.32	49.7824	18	21	511.5	104.5	447.857	0	0	1	1	0	0	0	0	0	1	2	38.06	Eligible	Assumed deceased	Diseases of heart (I00-I09, I11, I13, I20-I51)	No - Condition not listed as a multiple cause of death	No - Condition not listed as a multiple cause of death	190	190		No	114	70		0	1	0	9.06199
1999-2000	6451	2	9	2635.2	5660.63		34	0	1	2	0.63	31.54	103.1	1.52	5.25	102.491	35	21	255.8		175.13	0	0	1	1	0	0	0	0	0	2		31.54	Eligible	Assumed alive				239	238	no	No	145	89	0	0	0	0
1999-2000	6460	2	5	3938.06	7396.78		18	0	1		0.56	42.72	110.9	1.74	5.74	133.542	32	23	267.7		610.5		0	1	0								42.72	Eligible	Assumed alive				241	240	no		118	69		0	0	0
1999-2000	6461	1	8	21550.6	47720.4		66	0	3	1	3.24	32.01	99.7	1.54	6.05	97.9265	19	16	130.9		382.143	0	0	1	1	0	0	0	0	0	0	0	32.01	Eligible	Assumed alive				241	240		No	180	91	1	0	1	0
1999-2000	6467	2	9	9815.31	17678.1		41	0	1	2	5	61.15	155.9	0.85	5.17	97.5728	16	19	321.2	92.1	952.778	0	0	1	0	0	0	0	0	0	2	2	61.15	Eligible	Assumed alive				243	243	no	No	126	66	0	0	0	0	8.09241
1999-2000	6483	2	6	7667.8	12949.7		37	0	2	0	1.51	30.07	84.6	1.29	5.15	120.053	17	16	309.3		334.8	0	0	0	0	0	0	0	0	0	1	3	30.07	Eligible	Assumed alive				232	231	no	No	95	66	0	0	0	0
1999-2000	6487	1	7	64395.5	140034		39	0	0	2	4.52	33.05	96.1	1.07	4.76	118.378	21	20	232		1200	0	0	1	0	0	0	0	0	0	1	2	33.05	Eligible	Assumed alive				246	245	no	No	112	77	0	0	0	0
1999-2000	6494	1	11	32058.1	61323.6		64	1	0	2	3.11	30.19	103.6	1.09	4.76	83.4657	43	31	309.3		366.857	0	0	1	1	0	0	0	0	0	1	1	30.19	Eligible	Assumed alive				247	246		No	165	85	0	1	1	0
1999-2000	6497	2	3	7847.05	13252.5		34	0	2	0		33.76	99.7	0.97	6.54	116	22	22	160.6	101.2	396.037	0	0	1	0	0	0	0	0	0	0	2	33.76	Eligible	Assumed alive				248	247	no	No	89	58	0	0	0	0	9.13889
1999-2000	6508	2	4	2133.73	3307.06		19	0	2			31.06	96.8	0.73	3.72	128.89	25	26	243.9	84.5	671.579		0	1	0								31.06	Eligible	Assumed alive				237	236	no		104	60	0	0	0	0	8.54763
1999-2000	6510	2	5	14875.1	28375.5		40	0	1	2	2.65	42.14	127.6	1.03	5.61	114.42	43	25	458		360.643	0	0	1	0	0	0	0	0	0	1	2	42.14	Eligible	Assumed alive				242	242	no	No	132	85	0	0	0	0
1999-2000	6514	1	6	6166.45	10223.6		49	1	2	1	3.97	45.16	128.7	0.91	5.64	92.7405	45	33	380.7	98.7	299.083	0	0	1	1	0	0	0	0	0	0		45.16	Eligible	Assumed alive				229	228		No	148	92	0	0	0	0	8.66962
1999-2000	6517	2	8	45119.2	103021		42	0	3	1	0.58	30.84	107.2	0.97	4.03	73.4197	22	18	208.2		618.368	0	0	1	1	0	0	0	0	0	0	2	30.84	Eligible	Assumed alive				245	244	no	No			0	0	0	0
1999-2000	6520	1	5	54077	117096		35	1	0	2	1.2	31.56	101.7	1.39	6.39	102.325	31	22	511.5		836	0	0	1	0	0	0	0	0	0	2	3	31.56	Eligible	Assumed alive				235	234		No	121	87	0	0	0	0
1999-2000	6541	2	3	1359.49	1980.6		18	1	2		1.22	35.58	119	0.94	4.6	133.57	16	20	422.3	91.1	237.5		0	1	0								35.58	Eligible	Assumed alive				237	236			121	69	0	0	0	0	8.77464
1999-2000	6553	2	12	1876	3028.67		68	0	2	0	1.07	39.4	121.8	1.61	4.65	81.5335	16	19	380.7	111.2	396.773	0	0	0	0	0	0	0	0	0	0	1	39.4	Eligible	Assumed deceased	Malignt neoplasms (C00-C97)	No - Condition not listed as a multiple cause of death	No - Condition not listed as a multiple cause of death	229	229		No	121	71	0	0	0	0	8.79731
1999-2000	6556	1	6	6842.3	13308		67	1	1	2		37.7	124.5	1.99	5.56	83.6596	21	20	440.2		272.842	0	1	1	1	0	0	0	0	0	1	2	37.7	Eligible	Assumed alive				229	228		No	139	74	0	0	1	1
1999-2000	6557	2	3	9167.65	15074.5		80	1	0	2	2.4	33.12	114.6	0.98	3.96	74.5927	40	28	321.2	115	240	1	0	1	1	0	0	0	1	0	1	1	33.12	Eligible	Assumed alive				249	248		No	92	68	0	1	1	0	9.39889
1999-2000	6561	2	9	25612.6	49019.8		53	0	0	1	0.66	35.08		1.25	6.13	77.799	16	20	458	74.6	566.176	0	1	1	0	0	0	0	0	0	0	0	35.08	Eligible	Assumed alive				239	239	no	No	130	68	0	0	0	1	9.95759
1999-2000	6573	2	9	2698.31	4706.58		18	0	1		3.18	34.84	109.6	0.97	5.2	149.629	22	19	249.8		692.333		0	1	0								34.84	Eligible	Assumed alive				244	244	no		113	54	0	0	0	0
1999-2000	6583	2	12	7768	15090.5		85	0	1	1	1.68	35.21	114.4	1.69	4.19	62.5714	13	14	404.5		2656.88	0	0	0	1	0	0	0	0	0	0	0	35.21	Eligible	Assumed deceased	Malignt neoplasms (C00-C97)	No - Condition not listed as a multiple cause of death	No - Condition not listed as a multiple cause of death	73	71		No	172	77	0	0	0	0
1999-2000	6596	2	12	47399.7	98053.4		49	1	0	2	5	33.65	112.9	1.25	8.33	73.5329	108	45	339		569.647	0	0	1	1	0	0	0	0	0	1	2	33.65	Eligible	Assumed alive				243	242		No	120	93	1	0	0	0
1999-2000	6601	1	13	16875.1	34544.5		31	0	1	2	1.51	38.29	118.3	1.23	4.84	121.888	24	22	232		682.737	0	0	1	0	0	0	0	0	0	0	2	38.29	Eligible	Assumed alive				236	235	no	No	121	73	1	0	0	0
1999-2000	6605	3	1	25612.6	52281.3		57	0	3	1	1.6	31.04	98.7	1.84	5.09	88.0835	9	17	279.6	108.6	1314.78	0	0	0	0	0	0	0	0	0	0	1	31.04	Eligible	Assumed alive				246	246	no	No	136	66	0	0	0	0	8.79031
1999-2000	6612	1	3	2098.59	3157.68		18	0	2		1.33	33.52	99.9	1.04	4.27	129.799	48	30	321.2		914.923		0	1	0								33.52	Eligible	Assumed alive				238	237	no		99	62	1	0	0	0
1999-2000	6617	1	13	4238.55	7147.05		47	1	2	1	0.11	32.74	115.8	0.95	6.34	103.457	37	19	356.9	103	2024.88	0	0	1	1	0	0	0	0	0	0	3	32.74	Eligible	Assumed deceased	Diseases of heart (I00-I09, I11, I13, I20-I51)	No - Condition not listed as a multiple cause of death	No - Condition not listed as a multiple cause of death	92	91		No	148	94	0	0	0	0	9.97706
1999-2000	6619	2	5	2908.49	4432.4		19	0	2		0.72	30.08	85.6	1.09	4.45	128.89	10	13	261.7		486.4		0	1	0								30.08	Eligible	Assumed alive				240	240	no		98	62	0	0	0	0
1999-2000	6622	1	12	5302.43	8968.37		48	0	2	1	1.29	42.27	119	1.55	5.61	105.135	26	23	309.3		318	0	0	1	0	0	0	0	0	0	0	0	42.27	Eligible	Assumed alive				240	239	no	No	127	80	0	0	0	0
1999-2000	6637	2	6	23322.3	47606.3		57	0	0	2	0.63	46.76	128	1.21	5.43	98.6941	19	19	446.1	94.6	354.667	0	0	1	1	0	0	0	0	0	1	3	46.76	Eligible	Assumed alive				232	231	no	No	140	73	0	0	1	0	8.63563
1999-2000	6643	1	11	48279.9	107217		31	0	3	1	0.65	39.68	117.6	0.83	4.42	118.471	26	17	279.6		532.5	0	0	1	1	0	0	0	0	0	0	0	39.68	Eligible	Assumed alive				230	229	no	No	120	101	0	0	1	0
1999-2000	6658	2	11	54438.6	112053		42	0	0	2	2.4	48.38		1.23	5.4	97.8714	33	28	261.7		1493.61	0	0	1	1	0	0	0	0	0	0		48.38	Eligible	Assumed alive				231	231	no	No			0	0	1	0
1999-2000	6661	2	3	27026.2	61646.9		63	0	0	1	1.1	42.85	121.3	0.78	5.02	84.4481	26	19	481.8	152.6	416.737	0	1	1	1	0	0	0	0	0	1	1	42.85	Eligible	Assumed alive				248	247		No	146	81		0	1	1	10.2748
1999-2000	6662	1	12	5629.08	9326.16		41	0	2	0	1.22	40.03	103.5	1.25	6.78	98.5613	24	22	309.3		562.714	0	1	1	1	0	0	0	0	0	1	1	40.03	Eligible	Assumed alive				242	242	no	No	140	80	0	0	0	0
1999-2000	6669	2	13	1128.77	1654.85		63	1	2	1	1.81			0.71	3.47	60.2298	27	20	315.2		1936.79	1	1	1	1	1	1	0	1	1	1			Eligible	Assumed deceased	Diabetes mellitus (E10-E14)	Yes - Condition listed as a multiple cause of death	No - Condition not listed as a multiple cause of death	66	64		No	142		0	0	1	1
1999-2000	6671	1	7	13300.9	23822.9		43	0	1	1	0.85	40.12	100.2	2.44	4.97	112.034	14	17	160.6	86.2	264	0	0	0	0	0	0	0	0	0	0	1	40.12	Eligible	Assumed alive				230	229	no	No	128	73	0	0	0	0	7.54771
1999-2000	6673	1	10	8734.77	12978.7		79	0	1	1	0.72	39.66	118.5	1.66	6.13	29.0682	17	27	648.3	137.8	856	1	1	1	1	1	0	0	0	0	0	1	39.66	Eligible	Assumed deceased	All other causes (residual)	Yes - Condition listed as a multiple cause of death	Yes - Condition listed as a multiple cause of death	18	16		No	154	55	0	0	1	1	9.06097
1999-2000	6683	2	10	5692.76	9724.7		42	0	2	1	5	31.3	86.3	1.08	4.37	109.661	27	26	190.3	92.1	625.765	0	0	1	0	0	0	0	0	0	0	0	31.3	Eligible	Assumed alive				235	233	no	No	102	64	0	0	0	0	8.07822
1999-2000	6686	3	1	4771.89	7992.42		63	0	1	1	0.71	30.58	105.5	1.95	5.12	73.0285	15	20	267.7	104.7	514	0	0	0	1	0	0	0	0	0	2	3	30.58	Eligible	Assumed alive				247	247		No	135	61	0	0	1	0	8.4006
1999-2000	6698	1	11	51588.1	103447		54	0	0	1	3.11	35.49	119.7	0.93	5.72	89.9594	31	30	273.6		480	0	0	1	1	0	0	0	0	0	1	3	35.49	Eligible	Assumed alive				231	230	no	No	151	70	0	0	0	0
1999-2000	6701	1	11	35545.8	75702.4		63	0	0	1	1.2	32.63	100	1.36	6.03	84.4481	21	24	261.7		592.242	0	0	1	0	0	0	0	0	0	0	1	32.63	Eligible	Assumed alive				230	229		No	136	78	0	0	0	0
1999-2000	6702	2	4	10285.3	19046.5		44	0	1	1		30.82	101.4	1.42	5.56	95.5381	12	14	297.4	87	377.846	0	0	1	0	0	0	0	0	0	0	3	30.82	Eligible	Assumed alive				242	242	no	No	106	76	0	0	0	0	7.8332
1999-2000	6706	1	9	8800.68	15224.2		60	0	1	1	2.71	42.81	120.5							114.6	547.727	0	0	0	1	0	0	0	0	0	0	3	42.81	Eligible	Assumed alive				230	229		No	160	104	0	0	0	0
1999-2000	6707	1	3	1918.14	2956.22		18	0	2			33.31	103	0.65	4.63	137.194	40	27	315.2		762.5		0	1	0								33.31	Eligible	Assumed alive				239	239	no		126	72	0	0	0	0
1999-2000	6716	2	7	27584.3	53158		57	0	3	2	3.83	32.8	107.6	1.06	5.53	43.1263	20	15	505.6		610.714	1	0	1	1	0	0	0	1	0	0	2	32.8	Eligible	Assumed alive				231	230	no	No	108	75	1	0	1	0
1999-2000	6721	2	6	2135.44	4003.26		71	1	2	0		31.83	118.4	1.01	5.17	63.0036	24	25	368.8	91.7	929.059	0	0	1	0	0	0	0	0	0	1	1	31.83	Eligible	Assumed deceased	All other causes (residual)	No - Condition not listed as a multiple cause of death	No - Condition not listed as a multiple cause of death	215	215		No	129	69	0	0	0	0	9.03486
1999-2000	6727	1	8	43406.5	99815.3		39	0	0	2	3.03	42.26	120.5	0.8	3.72	99.9558	9	14	249.8		747.52	0	0	1	0	0	0	0	0	0	1	1	42.26	Eligible	Assumed alive				241	241	no	No	108	62	1	0	0	0
1999-2000	6736	1	1	25032	61986.5		65	1	0	0		38.16	136.1	0.85	4.89	82.8815	32	27	362.8		309.467	0	0	1	1	0	0	0	0	0	2	1	38.16	Eligible	Assumed deceased	Chronic lower respiratory diseases (J40-J47)	No - Condition not listed as a multiple cause of death	No - Condition not listed as a multiple cause of death	130	129		No	122	76	0	0	1	0
1999-2000	6760	2	12	42253.2	94401		31	0	0	2	2.83	39.59	129.8	0.83	3.83	90.801	114	42	380.7		351.921	0	0	1	1	0	0	0	0	0	0	2	39.59	Eligible	Assumed alive				243	242	no	No	127	72	1	0	0	0
1999-2000	6769	1	2	19838	44855.6		23	1	1	2	2.23	32.82	110.5	1	4.5	102.04	18	17	339	90.3	527.429	0	0	1	0	0	0	0	0	0	2	2	32.82	Eligible	Assumed alive				232	231		No	97	59	0	0	0	0	8.36387
1999-2000	6771	1	6	7008.97	12281.7		46	1	2	2	5	33.05	115	1.5	5.69	83.8713	31	24	333.1		613.917	0	0	1	1	0	0	0	0	0	1	1	33.05	Eligible	Assumed alive				229	228		No	115	79	0	0	0	0
1999-2000	6772	2	3	34102	71621.4		23	0	0	2	2.75	44.53	122.3	0.78	4.5	125.319	23	16	386.6		870.957	0	0	1	0	0	0	0	0	0	2	3	44.53	Eligible	Assumed alive				249	248	no	No	116	73	0	0	0	0
1999-2000	6777	1	10	14369.3	27318		21	1	2	1	3.88	31.95	105.7	1.02	3.98	112.899	26	24	398.5	89.3	692.333	0	0	0	1	0	0	0	0	0	0	3	31.95	Eligible	Assumed alive				248	248		No	113	65	0	0	0	0	7.73068
1999-2000	6788	2	4	6664.11	11528.2		61	0	1	2	5	30.16	96.1	1.39	5.82	65.5821	11	16	517.5		415.579	0	0	1	1	0	0	0	0	0	0	0	30.16	Eligible	Assumed alive				237	236		No	115	74	0	0	1	0
1999-2000	6795	1	7	51109.2	107066		56	1	0	2	5	36.07	117.6	1.02	4.81	78.1818	56	37	505.6	98.6	824.609	0	0	1	1	0	0	0	0	0	0	3	36.07	Eligible	Assumed alive				245	243		No	151	90		0	0	0	8.89514
1999-2000	6796	2	2	48273.9	100314		32	1	0	1	0.92	39.92	135.7	0.96	4.89	114.953	191	100	255.8		537.1	0	0	1	1	0	0	0	0	0	1	3	39.92	Eligible	Assumed alive				246	245		No	181	116	0	0	0	0
1999-2000	6797	1	8	33833.7	83320.4		26	0	0	2	3.88	33.89	96.4	1	4.53	122.706	13	16	279.6	87.3	611.765	0	0	1	0	0	0	0	0	0	1	3	33.89	Eligible	Assumed alive				245	245	no	No	102	63	0	0	0	0	8.42059
1999-2000	6799	2	4	24751.4	58579		23	0	3	1	1.12	42.37	106.7	0.89	5.17	132.459	18	16	255.8		894.231	0	0	1	0	0	0	0	0	0	0	3	42.37	Eligible	Assumed alive				238	238	no	No	89	66		0	0	0
1999-2000	6807	1	5	4591.94	7899.72		18	0	1		0.49	51.71	125.5	1.17	4.4	114.682	28	31	416.4		456.759		0	1	0								51.71	Eligible	Assumed alive				229	229	no				0	0	0	0
1999-2000	6823	1	3	1540.17	2863.55		60	0	2	2	1.17	30.61	95.5	0.64	4.58	96.636	33	27	285.5		429.864	1	0	1	0	0	0	0	1	0	0	0	30.61	Eligible	Assumed alive				248	247		No	103	59	0	0	0	0
1999-2000	6829	1	9	17406.9	32878.5		43	0	1	2	5	34.56	112.9	1.92	4.22	50.2975	22	19	243.9		680.8	0	0	0	1	0	0	0	0	0	0	2	34.56	Eligible	Assumed alive				229	229	no	No	131	82	0	0	1	0
1999-2000	6838	3	1	18164	42971.4		67	0	0	1		33.51	109.4	1.19	4.68	82.1083	21	25	285.5		445.074	0	0	1	1	0	0	0	0	0	2	0	33.51	Eligible	Assumed deceased	Malignt neoplasms (C00-C97)	No - Condition not listed as a multiple cause of death	No - Condition not listed as a multiple cause of death	61	61		No	114	67	1	1	1	0
1999-2000	6840	1	10	2154.19	2811.29		18	1	2		3.06	35.44	107	0.91	4.47	126.833	37	21	463.9		582		0	1	0								35.44	Eligible	Assumed alive				247	247			136	42	0	0	0	0
1999-2000	6844	1	1	52747.2	109115		42	1	0	2	5	32.05	105.2	0.95	6.8	97.4148	29	17	291.5	139.2	482.16	1	1	1	1	0	0	0	1	1	0	2	32.05	Eligible	Assumed alive				232	231		No	126	85	0	0	1	0	10.7722
1999-2000	6845	2	3	5543.47	10304.6		59	1	2	0	1.07	46.19	140.8	1.22	6.28	95.0935	30	27	398.5	111.4	237	0	0	1	1	0	0	0	0	0	0	1	46.19	Eligible	Assumed alive				248	247		No	126	79	0	0	1	0	9.20176
1999-2000	6852	2	4	14235.5	34087.5		31	0	1	1	1.67	39.89	108	1.72	4.97	121.888	19	20	333.1	88	477.385	0	0	0	0	0	0	0	0	0	2	3	39.89	Eligible	Assumed alive				243	242	no	No	102	66	0	0	0	0	8.1409
1999-2000	6891	2	10	50193.8	117979		22	0	3	2	0.06	30.3	98.4	0.53	4.97	126.202	21	13	327.1		640	0	0	1	0	0	0	0	0	0	2	3	30.3	Eligible	Assumed alive				235	235	no	No	103	57	0	0	0	0
1999-2000	6896	1	1	39916.7	80967.7		57	1	0	2	5	45.66	157	1.17	4.53	87.6725	22	22	386.6	110.3	686	0	0	0	0	0	0	0	0	0	1	2	45.66	Eligible	Assumed alive				233	231		No	134	88	1	0	0	0	8.92271
1999-2000	6898	2	2	4512.58	7317.19		45	0	2	0	1.59	31.84	107.5	0.81	4.78	107.374	31	27	232	95.5	750	0	0	1	1	0	0	0	0	0	0	3	31.84	Eligible	Assumed alive				246	245	no	No	143	93	1	0	0	0	9.10773
1999-2000	6904	1	4	1518.98	2560.02		69	0	2	0	0.7	33.01	103	1.05	5.09	90.7156	49	44	267.7		191.25	0	0	1	1	0	0	0	0	0	1	1	33.01	Eligible	Assumed alive				247	246		No	148	79	0	0	0	0
1999-2000	6907	2	13	4207.02	7666.11		45	0	2	1	3.59	34.33	106.1	0.81	3.03	95.8304	48	38	190.3		522.353	0	1	1	1	0	0	0	0	0	0	0	34.33	Eligible	Assumed alive				243	242	no	No	146	87	0	0	1	1
1999-2000	6916	1	11	58603.3	126897		31	1	0	2	1.82	32.98	108.8	1.14	4.68	93.1911	27	27	386.6	97.9	379.5	0	0	0	1	0	0	0	0	0	0	1	32.98	Eligible	Assumed alive				236	235		No	125	92	0	0	0	0	8.16747
1999-2000	6928	2	11	52883.1	112938		38	0	0	1	3.71	30.82	97.2	1.07	6.44	112.786	14	15	154.6	92.4	477.391	0	0	1	0	0	0	0	0	0	2	1	30.82	Eligible	Assumed deceased	Influenza and pneumonia (J09-J18)	No - Condition not listed as a multiple cause of death	No - Condition not listed as a multiple cause of death	144	142	no	No	101	70	0	0	0	0	8.93285
1999-2000	6934	1	9	16877.7	33475.6		51	0	1	1	1.01	31.75	109.8	1.34	5.87	118.67	28	23	273.6		333.529	0	0	1	1	0	0	0	0	0	2	3	31.75	Eligible	Assumed alive				229	228	no	No	162	90	0	0	0	0
1999-2000	6940	1	6	5364.51	8805.8		54	0	3	1	0.29	38.59	121.6	1.72	5.46	100.796	46	30	243.9		852	1	1	1	1	1	1	0	1	0	0	0	38.59	Eligible	Assumed alive				229	228	no	No	134	68	0	0	1	1
1999-2000	6944	1	3	1678.93	2676.34		64	1	2	2	1.78	31.01	105.2	1.16	6.13	73.9094	37	28	339	116.5	465.111	0	0	1	0	0	0	0	0	0	1	1	31.01	Eligible	Assumed deceased	All other causes (residual)	No - Condition not listed as a multiple cause of death	No - Condition not listed as a multiple cause of death	229	227		No	127	77	0	0	0	0	9.64824
1999-2000	6952	2	5	38686.7	106434		22	1	0	1	0.64	33.31	116.6			112.109	35	28	428.3		572.4	0	0	0	0	0	0	0	0	0	2	3	33.31	Eligible	Assumed deceased	Diseases of heart (I00-I09, I11, I13, I20-I51)	No - Condition not listed as a multiple cause of death	No - Condition not listed as a multiple cause of death	109	109		No	134	79	1	0	0	0
1999-2000	6959	2	3	9439.1	16998.5		37	1	2	0	0.22	38.03	119	0.76	5.04	124.014	45	34	279.6		611	0	0	1	0	0	0	0	0	0	1	1	38.03	Eligible	Assumed alive				243	242		No	122	85	1	0	0	0
1999-2000	6965	2	7	37856.2	96548.9		36	0	3	2	0.89	36.6	99.7	1.06	7.06	120.899	28	20	249.8	103.8	661.935	0	0	1	0	0	0	0	0	0	2	3	36.6	Eligible	Assumed alive				231	230	no	No	139	89	0	0	0	0	8.89808
1999-2000	6979	2	3	4059.55	6841.9		41	0	2	1	0.31	31.95	96.6	1.02	4.45	116.726	21	19	297.4		389.885	0	0	1	1	0	0	0	0	0	0	1	31.95	Eligible	Assumed alive				248	247	no	No	152	85	0	0	0	0
1999-2000	6987	1	1	57298.8	119584		46	0	0	2	5	34.57	111.6	0.82	5.02	71.3854	68	40	362.8	121.7	627.5	0	0	1	0	0	0	0	0	0	0	2	34.57	Eligible	Assumed alive				241	240	no	No	106	68	0	0	0	0	8.6302
1999-2000	6999	2	1	39246.7	76854.5		54	0	0	1	5	39.6	107.8	2.11	5.77	89.9594	31	24	416.4	103.9	295.607	0	0	1	1	0	0	0	0	0	0	2	39.6	Eligible	Assumed alive				237	236	no	No	152	89	0	0	0	0	8.16979
1999-2000	7002	1	3	2721.5	3869.79		67	0	2	0	0.65	34.57	101.9	1.58	5.53	82.1083	22	23	237.9		488	0	0	1	1	0	0	0	0	0	0	0	34.57	Eligible	Assumed deceased	Nephritis, nephrotic syndrome and nephrosis (N00-N07, N17-N19, N25-N27)	No - Condition not listed as a multiple cause of death	No - Condition not listed as a multiple cause of death	225	224		No	202	90	1	0	0	0
1999-2000	7010	1	12	2393.82	3136.54		62	0	2	0	1.48	30.02	99.8	1.18	6.15	85.0434	31	26	249.8		271.795	1	1	1	1	0	0	0	1	0	0	1	30.02	Eligible	Assumed alive				240	239		No	149	63	0	0	1	1
1999-2000	7018	2	6	1137.09	1770.12		60	0	2	0	1.07	33.71	115								612.471	0	0	0	1	0	0	0	0	0	0	0	33.71	Eligible	Assumed alive				232	230		No	143	89	0	0	0	0
1999-2000	7020	1	8	22982.1	47483.5		65	1	0	2	5	32.22	118.6	1.16	5.97	91.1688	22	20	380.7	114.6	562	0	0	1	1	0	0	0	0	0	0	2	32.22	Eligible	Assumed alive				241	240		No	128	75	0	0	0	0	8.96828
1999-2000	7025	1	1	10135.8	15326.7		83	1	0	1	4	34.27	122.7	1.03	6.75	64.6749	19	21	434.2		310.4	1	0	1	1	0	0	1	0	0	0	1	34.27	Eligible	Assumed deceased	Diseases of heart (I00-I09, I11, I13, I20-I51)	No - Condition not listed as a multiple cause of death	No - Condition not listed as a multiple cause of death	161	160		No	126	67	0	0	1	0
1999-2000	7029	1	5	46141.8	101033		33	0	0	1	0.79	32.36	106.3	0.8	2.9	116.818	30	25	208.2	89.6	549.474	0	0	1	0	0	0	0	0	0	0		32.36	Eligible	Assumed alive				234	233	no	No			0	0	0	0	8.99516
1999-2000	7040	2	7	2554.49	6360.47		22	0	0	1	3.02			1.36	3.96	84.4943	17	28	220.1	97	371.222	0	0	0	0	0	0	0	0	0	2			Eligible	Assumed alive				247	246	no	No	95	60	0	0	0	0	7.68823
1999-2000	7063	2	7	7221.02	9988.4		85	0	1	0	0.06			1.63	6.39	27.8685	7	20	660.2	99.1	521.818	0	0	1	1	0	0	0	0	0	1	1		Eligible	Assumed deceased	Diseases of heart (I00-I09, I11, I13, I20-I51)	No - Condition not listed as a multiple cause of death	No - Condition not listed as a multiple cause of death	2	2		No	99	51	0	0	1	0	8.16566
1999-2000	7066	1	1	49845.8	114623		39	0	0	2	1.78	36.95	98.3	1.58	5.74	85.839	16	18	279.6		720.828	0	0	1	1	0	0	0	0	0	2	3	36.95	Eligible	Assumed alive				233	232	no	No	120	64	0	0	0	0
1999-2000	7068	1	1	38116.5	78992		51	1	0	2	3.82	32.07	113.8	1	6.05	91.4467	29	20	428.3	90.4	690.375	0	0	1	0	0	0	0	0	0	1	2	32.07	Eligible	Assumed alive				233	232		No	127	83	0	0	0	0	8.95276
1999-2000	7071	2	8	5134.61	9986.62		69	1	1	2	2.22	31.49	107.3	1.58	4.16	93.1586	37	49	232		349.476	0	1	1	1	0	0	0	0	0	0	1	31.49	Eligible	Assumed deceased	Malignt neoplasms (C00-C97)	Yes - Condition listed as a multiple cause of death	Yes - Condition listed as a multiple cause of death	132	131		No			0	1	1	1
1999-2000	7075	1	11	10616.3	19042.7		45	0	1	2	2.5	39.9	109.6	1.31	5.61	110.471	15	22	208.2		243.964	0	1	1	1	0	0	0	0	0	0	0	39.9	Eligible	Assumed alive				231	231	no	No	184	111	0	0	0	0
1999-2000	7077	1	1	27949.4	59951.1		64	0	0	1	1.78	40.3	131.9	1.34	6.83	83.857	18	17	321.2	114.1	564.474	0	0	1	1	0	0	0	0	0	1	0	40.3	Eligible	Assumed alive				233	232		No	150	72	1	0	0	0	8.9492
1999-2000	7097	2	4	12301.7	26038		20	0	1	1	3.11	36.19	98.1	1.06	4.47	147.542	12	16	356.9	91.3	479.762	0	0	1	0	0	0	0	0	0	0	3	36.19	Eligible	Assumed alive				237	237	no	No	103	72		0	0	0	8.50313
1999-2000	7106	1	2	50417.1	118029		57	1	0	1	5	30.65	109	0.64	6.23	69.5146	25	24	374.7		536	0	0	1	1	0	0	0	0	0	2	2	30.65	Eligible	Assumed deceased	Malignt neoplasms (C00-C97)	No - Condition not listed as a multiple cause of death	No - Condition not listed as a multiple cause of death	72	71		No	138	95	0	1	0	0
1999-2000	7114	2	13	1502.63	2446.79		77	0	2	2	3.52	30.17	114.3	0.79	6.23	57.4164	42	35	398.5		1078	1	0	1	1	0	0	0	0	1	0	2	30.17	Eligible	Assumed deceased	Malignt neoplasms (C00-C97)	No - Condition not listed as a multiple cause of death	Yes - Condition listed as a multiple cause of death	193	192		No	175	76	0	0	1	0
1999-2000	7132	1	11	29894	62900.8		63	0	0	2	3.11	31.29	101.7	1.74	5.02	94.6208	16	17	208.2		720.571	0	0	1	1	0	0	0	0	0	0	0	31.29	Eligible	Assumed deceased	Diseases of heart (I00-I09, I11, I13, I20-I51)	No - Condition not listed as a multiple cause of death	No - Condition not listed as a multiple cause of death	212	211		No	143	90	0	1	1	0
1999-2000	7133	1	6	45622.6	89709.2		54	0	0	2	5	33.96	117.4	1.34	5.22	100.796	20	21	279.6		197.76	0	0	1	1	0	0	0	0	0	0	0	33.96	Eligible	Assumed alive				228	227	no	No	129	77	1	0	1	0
1999-2000	7134	1	3	2721.5	3869.79		72	0	2	0	0.09	32.27	99	1.31	4.5	17.9535	18	19	577	92.5	789.6	0	1	1	1	0	0	0	0	0	1	1	32.27	Eligible	Assumed deceased	Diabetes mellitus (E10-E14)	Yes - Condition listed as a multiple cause of death	No - Condition not listed as a multiple cause of death	41	40		No	180	68	0	0	1	1	8.98156
1999-2000	7146	1	12	38071.9	85458.5		52	0	0	0	3.2	33.08	97.4	1.31	7.19	78.3474	28	20	386.6		580.065	0	0	1	1	0	0	0	0	0	1	3	33.08	Eligible	Assumed alive				240	239	no	No	137	83	1	0	1	0
1999-2000	7154	2	13	6931.8	13943.8		36	0	3	1	0	31.01	100.4	0.95	4.84	102.085	18	10	249.8		1467.5	0	0	1	0	0	0	0	0	0	2	1	31.01	Eligible	Assumed alive				243	242	no	No	99	66	0	0	0	0
1999-2000	7167	2	5	4347.35	7265.34		44	0	2	1	0.72	53.62	140.5	1.58	5.35	108.131	35	23	208.2	177.8	1203.2	0	1	1	1	0	0	0	0	0	0	1	53.62	Eligible	Assumed alive				233	232	no	No	114	68	0	0	1	1	9.69152
1999-2000	7168	1	3	2028.39	3131.47		18	0	2		0	34.81	112.3	0.79	3.13	129.799	23	20	315.2		392.516		0	1	0								34.81	Eligible	Assumed alive				239	238	no		117	66	0	0	0	0
1999-2000	7171	3	1	20694.9	44646.8		66	1	0	2	4.52	33.02	117.3	1.28	5.07	72.8783	34	25	422.3	111	453.19	0	0	0	0	0	0	0	0	0	1	2	33.02	Eligible	Assumed deceased	All other causes (residual)	No - Condition not listed as a multiple cause of death	No - Condition not listed as a multiple cause of death	236	236		No	134	79	0	0	0	0	8.52724
1999-2000	7177	2	6	46077.9	103391		33	1	0	1	0.72	31.44	118.5	1.03	5.56	103.772	124	48	297.4	92.1	594.75	1	0	1	0	1	0	1	0	0	2	2	31.44	Eligible	Assumed alive				233	233		No	97	71	0	0	0	0	9.14785
1999-2000	7185	3	1	30580.9	64919.3		29	1	0	1	3.16	31.65	112.7	1.75	7.58	117.401	31	25	386.6		476	0	0	1	1	0	0	0	0	0	0	3	31.65	Eligible	Assumed alive				241	240		No	142	79	1	0	0	0
1999-2000	7186	2	8	22526.9	46543		66	1	0	2	5	37.66	128	0.93	6.05	72.8783	29	21	487.7	105.7	338.667	0	0	1	1	0	0	0	0	0	1	2	37.66	Eligible	Assumed deceased	Diseases of heart (I00-I09, I11, I13, I20-I51)	No - Condition not listed as a multiple cause of death	No - Condition not listed as a multiple cause of death	219	219		No	136	85	0	0	1	0	9.3381
1999-2000	7191	2	2	40861	86742.5		24	1	0	1	2.22	35.03	116.4	0.76	6.36	110.545	115	73	499.6		486.783	0	0	1	0	0	0	0	0	0	0	2	35.03	Eligible	Assumed alive				241	240		No	130	78	0	0	0	0
1999-2000	7192	1	7	13901.2	25916.6		45	0	1	1	5	43.93	121.5	2.5	5.95	82.8716	22	21	374.7	89.7	489.077	0	0	1	0	0	0	0	0	0	1	3	43.93	Eligible	Assumed alive				245	244	no	No	132	78	0	0	0	0	7.75457
1999-2000	7195	2	7	19020.9	50410.8		63	0	3	1		31.45	102.9	1.17	5.56	84.4481	24	21	321.2	95.1	631.385	0	0	1	1	0	0	0	0	0	0	2	31.45	Eligible	Assumed alive				247	246		No	117	55	0	0	1	0	8.06647
1999-2000	7207	2	8	3886.94	6845.83		19	0	1		0.09	32.57	102	1.52	4.27	148.582	9	14	339	90.7	589.333		0	0	0								32.57	Eligible	Assumed alive				245	245	no		104	61	0	0	0	0	7.64305
1999-2000	7217	2	6	1440.65	1979.16		68	0	2	0	0.44	34.22	103.4	1.34	3.75	103.218	24	32	255.8		316.444	0	1	0	1	0	0	0	0	0	0	0	34.22	Eligible	Assumed alive				233	232		No	130	47		0	0	1
1999-2000	7224	1	1	55756.1	113661		46	0	0	2	5	30.83	104.1	1.11	6.9	95.1596	19	16	226		1111.59	0	0	1	1	0	0	0	0	0	0	3	30.83	Eligible	Assumed alive				233	231	no	No	114	73	0	0	1	0
1999-2000	7230	1	4	1417.1	2742.94		66	1	2	0	1.17	36.96	115.6	0.68	5.12	82.3013	27	24	440.2	200.5	1045.5	1	1	1	1	0	1	1	0	1	1	2	36.96	Eligible	Assumed deceased	Diseases of heart (I00-I09, I11, I13, I20-I51)	No - Condition not listed as a multiple cause of death	Yes - Condition listed as a multiple cause of death	118	118		No	184	86	0	0	1	1	9.88067
1999-2000	7243	2	6	4765.29	7433.1		45	0	2	1	2.51	34.36	100.4	0.93	5.48	113.492	45	25	261.7	107.6	280.421	0	0	1	0	0	0	0	0	0	0	3	34.36	Eligible	Assumed alive				234	234	no	No	125	81	0	0	0	0	9.0287
1999-2000	7265	1	7	9195.02	13117		77	0	1	1	0.65	40.73	125.7	1.89	3.83	75.7708	15	16	333.1	168.2	331.941	0	1	0	1	0	0	0	0	0	0	0	40.73	Eligible	Assumed deceased	Diseases of heart (I00-I09, I11, I13, I20-I51)	No - Condition not listed as a multiple cause of death	No - Condition not listed as a multiple cause of death	179	177		No	113	57	0	0	1	0	7.7993
1999-2000	7272	3	1	33028.9	62885.5		25	1	0	2		35.73	107.2	1.18	5.74	109.771	28	19	523.4		467.826	0	0	1	0	0	0	0	0	0	0	3	35.73	Eligible	Assumed alive				241	241		No	122	70	0	0	0	0
1999-2000	7278	1	9	6067.68	11801.4		62	1	1	1	2.39	34.75	117	1.98	7.34	77.5873	35	34	541.3	104.3	128.7	0	0	1	0	0	0	0	0	0	0		34.75	Eligible	Assumed deceased	Malignt neoplasms (C00-C97)	No - Condition not listed as a multiple cause of death	No - Condition not listed as a multiple cause of death	145	145		No	129	85	0	0	0	0	8.68151
1999-2000	7281	2	5	52300.7	112751		47	0	0	2	4.55	36.08	107.5	1.34	6.98	94.4935	14	21	339		579.04	0	0	1	0	0	0	0	0	0	0	2	36.08	Eligible	Assumed alive				242	242	no	No	104	78	0	0	0	0
1999-2000	7284	2	8	34242	69457.1		53	1	0	2	5	30.95	128.3	0.87	4.97	99.1871	31	23	386.6	101.6	431.438	1	0	1	1	1	1	0	1	0	1	1	30.95	Eligible	Assumed alive				244	244		No	105	58	0	1	1	0	9.48858
1999-2000	7297	1	5	21050.5	47411.9		39	0	1	2	5	37.34	100	0.83	4.16	86.4391	20	22	321.2	92.9	785.727	0	0	1	1	0	0	0	0	0	0	2	37.34	Eligible	Assumed alive				235	235	no	No	131	88	1	0	0	0	9.57817
1999-2000	7308	1	5	1826.98	2856.9		19	1	2		1.81	35.24	107.4	1.87	5.17	114.496	34	23	356.9		791.2		0	1	0								35.24	Eligible	Assumed alive				235	234			134		0	0	0	0
1999-2000	7310	2	8	25251.8	58992.2		29	1	3	2	3.6	30.37	111	1.04	4.03	117.401	26	19	309.3	76.6	405.238	0	0	0	0	0	0	0	0	0	1	1	30.37	Eligible	Assumed deceased	All other causes (residual)	No - Condition not listed as a multiple cause of death	No - Condition not listed as a multiple cause of death	152	151		No	121	73	0	0	0	0	8.49748
1999-2000	7315	1	12	32656.1	58518.3		63	1	0	2	5	33.29	114.4	0.94	4.71	97.3703	35	29	327.1		616	1	1	1	1	0	1	0	0	0	1	2	33.29	Eligible	Assumed deceased	Malignt neoplasms (C00-C97)	Yes - Condition listed as a multiple cause of death	No - Condition not listed as a multiple cause of death	199	197		No	134	59	0	1	1	1
1999-2000	7346	2	8	41712.3	97457.9		31	0	0	1	1.69	36.15	107.6	0.93	3.54	105.734	16	9	339		686.519	0	0	1	0	0	0	0	0	0	2	3	36.15	Eligible	Assumed alive				244	244	no	No	99	62	0	0	0	0
1999-2000	7350	1	2	46829.5	108001		29	0	3	1	1.58	38.02	97.3	1.02	3.62	120.147	18	17	273.6		843.818	1	0	1	1	1	1	1	0	1	0	2	38.02	Eligible	Assumed deceased	Malignt neoplasms (C00-C97)	No - Condition not listed as a multiple cause of death	No - Condition not listed as a multiple cause of death	81	81	no	No	89	57		0	1	0
1999-2000	7351	2	4	12301.7	26038		32	0	1	2	2.35	30.3	96.6	0.89	3.28	135.614	25	24	208.2	93.8	524.688	0	0	1	0	0	0	0	0	0	2	3	30.3	Eligible	Assumed deceased	All other causes (residual)	No - Condition not listed as a multiple cause of death	No - Condition not listed as a multiple cause of death	73	73	no	No	117	68	0	0	0	0	7.99115
1999-2000	7357	2	9	11304.6	30446.2		38	0	3	2	4.69	42.64	114.5	1.25	5.17	86.4441	18	15	327.1	92.4	966.667	0	0	1	0	0	0	0	0	0	0	3	42.64	Eligible	Assumed alive				239	238	no	No	113	59	0	0	0	0	8.52433
1999-2000	7371	1	12	28547.4	57845.2		60	1	0	2		33.14	112.6	1.6	6.03	61.5126	24	17	362.8		631.579	0	0	1	0	0	0	0	0	0	1	3	33.14	Eligible	Assumed alive				239	239		No	124	83	0	0	0	0
1999-2000	7377	1	3	1556.68	3021.99		66	0	2	0	1.37	31.32	105.7	1.1	5.72	104.679	20	27	273.6	115.6	672.28	1	1	1	1	0	0	1	1	0	1	1	31.32	Eligible	Assumed deceased	All other causes (residual)	No - Condition not listed as a multiple cause of death	No - Condition not listed as a multiple cause of death	221	220		No	164	82	1	0	1	1	9.00575
1999-2000	7388	1	13	3371.43	5523.81		71	0	2	1	1.64	36.79	119.2	1.12	5.69	89.4501	33	23	291.5	100.2	496.222	0	0	1	1	0	0	0	0	0	1	1	36.79	Eligible	Assumed alive				232	231		No	144	75	0	0	0	0	8.87687
1999-2000	7389	2	11	15098.2	27876.7		55	1	1	1		32.6	115.9							122.3	484.87	0	0	0	0	0	0	0	0	0	1	3	32.6	Eligible	Assumed alive				231	231		No	122	73	0	0	0	0
1999-2000	7397	2	7	12762	27626.3		18	0	3		1.42	33.2	105.8	0.71	3.57	129.799	67	45	333.1		763.2		0	1	0								33.2	Eligible	Assumed alive				231	231	no		105	81	1	0	0	0
1999-2000	7398	2	11	8003.64	14453.5		78	0	1	0		40.2	111.1	1.44	6.18	65.7251	14	18	422.3	131.4	906.5	0	1	1	1	0	0	0	0	0	0	0	40.2	Eligible	Assumed deceased	Cerebrovascular diseases (I60-I69)	No - Condition not listed as a multiple cause of death	Yes - Condition listed as a multiple cause of death	121	121		No	126	69		0	1	0	8.5289
1999-2000	7412	1	10	47569.4	106891		37	0	0	2	4.01	31.17	97	1.51	5.46	113.581	33	22	220.1		522.5	0	0	1	1	0	0	0	0	0	0	2	31.17	Eligible	Assumed alive				247	247	no	No	134	96	0	0	0	0
1999-2000	7413	2	3	1344.47	2764.12		64	1	2	1		38.54	131.3	0.78	6.8	73.9094	25	24	511.5		693.6	0	0	1	0	0	0	0	0	0	1	1	38.54	Eligible	Assumed alive				248	248		No	130	87	0	0	0	0
1999-2000	7419	2	3	29240.1	60529.2		64	1	0	1	2.67	30.32	105.5	1.14	6.08	73.9094	21	26	273.6	96.4	678.263	1	0	1	0	1	1	1	1	0	0	2	30.32	Eligible	Assumed alive				249	248		No	117	89	0	1	0	0	9.25985
1999-2000	7435	1	3	6521.51	11140.4		53	0	3	0	0.94	33.92	106.9	1.09	4.71	77.799	35	27	695.9	97.5	525.778	0	0	1	1	0	0	0	0	0	0	0	33.92	Eligible	Assumed alive				238	237	no	No	136	79	0	0	1	0	8.92366
1999-2000	7436	1	7	15036.4	39555.1		39	0	1	1	0.89	31.03	92.1								109.286	1	1	0	1	0	0	0	1	0	2	3	31.03	Eligible	Assumed alive				230	230	no	No	144	77	0	0	0	0
1999-2000	7448	2	6	7920.98	15033.1		23	0	2	0	2.19	31.36	95	1.47	4.68	125.319	17	17	237.9	100.7	635.8	0	0	0	0	0	0	0	0	0	0	2	31.36	Eligible	Assumed alive				232	231	no	No	113	74	0	0	0	0	8.67259
1999-2000	7449	1	3	6333.94	10713		56	0	2	0	1.12	32.09	91.9	1.53	5.64	88.7044	22	22	196.3	95.7	413.1	0	0	1	1	0	0	0	0	0	0	2	32.09	Eligible	Assumed alive				238	237	no	No	111	79	0	1	1	0	9.4249
1999-2000	7450	2	11	30573	63421		60	1	0	2	5	33.74	121.8	0.8	6.49	85.8443	23	22	315.2		403.2	0	0	1	1	0	0	0	0	0	1	2	33.74	Eligible	Assumed deceased	Malignt neoplasms (C00-C97)	No - Condition not listed as a multiple cause of death	No - Condition not listed as a multiple cause of death	88	88		No	115	72	1	0	0	0
1999-2000	7464	2	8	17358	38422.8		31	0	1	2	3.29	42.68	112.2	1.39	4.4	121.888	22	22	416.4	83.4	648	0	0	0	0	0	0	0	0	0	0	3	42.68	Eligible	Assumed alive				245	244	no	No	101	66	0	0	0	0	7.90489
1999-2000	7472	2	1	51092.9	117490		32	0	0	1	1.11	39.53	109.4	2.28	6.1	117.641	25	23	226		1115.17	0	0	1	0	0	0	0	0	0	0	3	39.53	Eligible	Assumed alive				237	236	no	No	132	80	0	0	0	0
1999-2000	7476	2	12	32439.6	75928.6		41	0	0	1	0.72	34.43	107.3	1.06	5.53	73.9372	18	19	404.5	86.5	916	0	0	1	1	0	0	0	0	0	2	1	34.43	Eligible	Assumed alive				242	241	no	No	98	65	0	1	1	0	9.01402
1999-2000	7482	2	4	13396.3	25258.1		42	0	1	2	5	35.97	94.6	1.5	6.18	67.1074	18	24	303.3	88.9	321.2	0	0	1	1	0	0	0	0	0	0	3	35.97	Eligible	Assumed alive				237	236	no	No	100	66	1	0	1	0	8.04286
1999-2000	7509	1	7	13291.7	26380.4		32	0	1	1	3.26	34.87	101.4	1.45	6.08	90.7958	18	23	208.2		528.571	0	0	1	0	0	0	0	0	0	0	0	34.87	Eligible	Assumed alive				231	230	no	No	127	79	1	0	0	0
1999-2000	7517	2	12	43990.4	97429.8		37	1	0	1	1.07	39.22	138.5	0.63	3.7	100.897	55	34	725.7	106.6	1260	0	1	1	1	0	0	0	0	0	0	2	39.22	Eligible	Assumed alive				243	242		No	143	100	0	0	0	1	8.71213
1999-2000	7524	2	1	15655.9	36640.9		19	0	0		1.26	31.59	102.7	1.6	5.43	136.234	14	20	261.7		696.95		0	1	0								31.59	Eligible	Assumed alive				237	236	no		105	55	0	0	0	0
1999-2000	7531	1	5	29338	69855.5		64	1	0	2	5	33.8	123.8	1.39	3.88	73.9094	26	23	333.1	113.3	354.421	1	0	0	1	1	1	0	1	0	2	2	33.8	Eligible	Assumed deceased	Diseases of heart (I00-I09, I11, I13, I20-I51)	No - Condition not listed as a multiple cause of death	No - Condition not listed as a multiple cause of death	120	119		No	132	82	1	0	1	0	8.79048
1999-2000	7532	1	9	7755.18	14008.9		79	1	1	0				1.22	4.24	30.509	18	24	618.6	165.7	550.25	1	1	0	1	1	0	1	0	1	0	1		Eligible	Assumed deceased	Diseases of heart (I00-I09, I11, I13, I20-I51)	Yes - Condition listed as a multiple cause of death	No - Condition not listed as a multiple cause of death	18	17		No	115	57	0	0	1	0	9.35867
1999-2000	7536	1	1	41948.4	87825.6		38	0	0	1	1.4	50.51	139.6	0.93	5.02	112.786	19	17	398.5	138.1	442.32	0	1	1	0	0	0	0	0	0	0	3	50.51	Eligible	Assumed alive				233	232	no	No	123	61	0	0	0	0	9.19768
1999-2000	7537	1	9	25978.7	45898.5		71	0	0	1		30.25	104.7	1.12	6.52	79.8333	19	16	374.7	93.1	624.75	1	0	1	1	1	1	0	1	0	0	2	30.25	Eligible	Assumed deceased	Malignt neoplasms (C00-C97)	No - Condition not listed as a multiple cause of death	No - Condition not listed as a multiple cause of death	72	71		No	178	66	0	0	1	0	9.19711
1999-2000	7540	2	11	60909.1	127850		49	1	0	1	3.62	35.54	129.4	1.28	4.81	92.7405	27	27	458	119.3	322.5	1	0	1	1	1	1	1	1	0	1	2	35.54	Eligible	Assumed alive				231	230		No	123	73	0	1	1	0	9.27028
1999-2000	7550	1	1	15281.6	24319.4		82	0	0	1	1.92	32.71	94.9	1.25	5.2	55.4348	11	19	309.3		1064.47	1	0	1	1	0	0	0	0	1	0	2	32.71	Eligible	Assumed deceased	Cerebrovascular diseases (I60-I69)	No - Condition not listed as a multiple cause of death	Yes - Condition listed as a multiple cause of death	198	196		No	146		0	0	0	0
1999-2000	7552	1	8	29080.5	60831.7		64	0	0	1	0.75	43.28	131.5	1.34	5.74	62.9066	106	90	535.3		508.773	1	1	1	1	1	1	0	1	0	1	1	43.28	Eligible	Assumed deceased	Chronic lower respiratory diseases (J40-J47)	Yes - Condition listed as a multiple cause of death	No - Condition not listed as a multiple cause of death	159	159		No	120	69	0	0	1	1
1999-2000	7555	2	12	35704	86067.7		25	0	0	2	3.23	33.36	97	1.22	3.54	94.7098	65	35	345	95.4	616	0	0	1	0	0	0	0	0	0	0	1	33.36	Eligible	Assumed alive				242	241	no	No	124	81	0	0	0	0	8.05459
1999-2000	7562	3	1	30898.4	61671.7		51	0	0	1		34.94	114	1.5	5.79	108.808	46	32	309.3		412	0	0	1	1	0	0	0	0	0	0	3	34.94	Eligible	Assumed alive				241	240	no	No	138	90	0	1	1	0
1999-2000	7577	2	7	5848.75	11633.9		64	0	1	1		42.92	126.3	1.92	5.53	72.5173	20	23	559.1		346.5	1	0	1	1	0		1	0	0	0	0	42.92	Eligible	Assumed deceased	Diseases of heart (I00-I09, I11, I13, I20-I51)	No - Condition not listed as a multiple cause of death	No - Condition not listed as a multiple cause of death	7	6		No	138	82	0	0	1	0
1999-2000	7590	1	9	15668.5	33183.8		32	0	1	2	0.02	32.83	91.4	1.62	5.28	103.941	16	20	255.8	92.4	742.333	0	0	1	0	0	0	0	0	0	0	2	32.83	Eligible	Assumed alive				230	229	no	No	107	75	0	0	0	0	8.12344
1999-2000	7598	1	1	25395.9	44868.7		76	0	0	2	1.2	35.59	111.2	1.36	5.48	51.201	16	21	392.6	112	872.667	1	0	1	1	0	0	0	0	1	0	1	35.59	Eligible	Assumed deceased	Alzheimer's disease (G30)	No - Condition not listed as a multiple cause of death	No - Condition not listed as a multiple cause of death	104	103		No	138	76	0	1	1	0	8.50269
1999-2000	7605	1	12	17556	33850.5		43	0	3	2	2.53	35.7	109.5	1.53	4.22	112.034	18	22	261.7	92.3	390.345	0	0	0	0	0	0	0	0	0	0	2	35.7	Eligible	Assumed alive				239	239	no	No	122	78	0	0	0	0	8.13596
1999-2000	7606	2	12	12798.1	26571.6		41	1	1	1	5	30.84	102.4	0.91	4.73	89.92	38	34	196.3	100.7	293.333	0	0	1	0	0	0	0	0	0	0		30.84	Eligible	Assumed alive				242	241		No			0	0	0	0	8.61948
1999-2000	7626	1	4	2641.48	4236.68		65	0	2	0	1.02	41.57	115.2	1.41	4.73	71.5097	21	21	315.2		421.714	0	0	0	1	0	0	0	0	0	1	2	41.57	Eligible	Assumed deceased	Malignt neoplasms (C00-C97)	No - Condition not listed as a multiple cause of death	No - Condition not listed as a multiple cause of death	168	167		No	158	80	0	0	0	0
1999-2000	7627	2	9	26894.6	58096.5		24	1	3	2	3.56	32.57	103.6	1.14	3.62	87.6497	18	21	458	92.1	679.714	0	0	0	0	0	0	0	0	0	2	3	32.57	Eligible	Assumed alive				239	239		No	129	43	1	0	0	0	8.62552
1999-2000	7632	2	9	30742.9	77197.5		30	0	3	1		31.71	92.6	0.95	3.47	91.4411	12	19	374.7		965.6	0	0	1	0	0	0	0	0	0	2	3	31.71	Eligible	Assumed alive				239	239	no	No	105	72	1	0	0	0
1999-2000	7634	1	13	4677.68	9791.46		50	0	2	2	5	31.45	92.3	1.74	6.13	92.523	38	29	279.6		361.167	0	0	1	0	0	0	0	0	0	0	2	31.45	Eligible	Assumed alive				236	235	no	No	120	64	1	0	0	0
1999-2000	7636	1	12	5701.91	9664.96		48	1	2	1	2.05	35.97	109	0.93	5.28	102.733	33	24	273.6		228.462	0	1	1	1	0	0	0	0	0	0	1	35.97	Eligible	Assumed alive				239	238		No	148	86	0	0	0	0
1999-2000	7639	1	9	37072.4	89524.7		21	0	0	1	0.73	37.23	115.4	0.84	3.21	113.428	29	23	374.7		583.759	0	0	1	1	0	0	0	0	0	0	2	37.23	Eligible	Assumed alive				229	229	no	No	125	72	0	0	0	0
1999-2000	7640	2	3	46956.1	108841		32	0	0	2	0.51	36.03	119	1.17	4.32	90.1654	9	12	202.2		429.542	0	0	1	0	0	0	0	0	0	2	3	36.03	Eligible	Assumed alive				242	241	no	No	110	69	0	0	0	0
1999-2000	7646	2	5	38071.9	74554		56	0	0	2	4.79	38.48	112.8	1.52	5.3	88.7044	15	15	368.8	83.5	629	0	0	1	0	0	0	0	0	0	1	1	38.48	Eligible	Assumed alive				241	240	no	No	112	59	0	0	0	0	9.1478
1999-2000	7650	2	7	27424.3	57367.3		62	0	3	0		34.25								84.6	380.952	0	1	0	1	0	0	0	0	0	0	0	34.25	Eligible	Assumed deceased	Diabetes mellitus (E10-E14)	Yes - Condition listed as a multiple cause of death	Yes - Condition listed as a multiple cause of death	204	203		No	174	79	0	0	0	0
1999-2000	7652	1	7	14686.7	32567.7		34	0	1	2	5	38.4	119.1	1.14	5.43	119.346	22	21	327.1	87.3	279.4	0	0	1	1	0	0	0	0	0	0		38.4	Eligible	Assumed alive				245	244	no	No	144	70	0	0	1	0	8.92949
1999-2000	7656	1	7	12612.6	25240		48	0	1	1	5	34.74	102	1.34	4.81	108.167	16	21	232	98.8	336.556	0	0	0	0	0	0	0	0	0	0	3	34.74	Eligible	Assumed alive				246	245	no	No	107	70		0	0	0	8.21744
1999-2000	7665	2	5	5782.84	10133.2		47	1	2	2	5	31.08	106.9	0.76	4.97	74.5733	30	18	356.9	99	404	0	0	1	0	0	0	0	0	0	0	2	31.08	Eligible	Assumed alive				241	240		No	114	62	0	0	0	0	9.73678
1999-2000	7671	1	11	15284.1	34963.2		34	0	1	1	2.99	34.31	89.4	1.45	2.56	102.491	15	22	249.8		233.69	0	0	0	0	0	0	0	0	0	0	0	34.31	Eligible	Assumed alive				230	229	no	No	128	44	0	0	0	0
1999-2000	7673	2	4	12301.7	26038		20	0	1	1	1.44	34.99	102.4	1.28	4.29	147.542	9	16	237.9	96.5	428.909	0	0	1	0	0	0	0	0	0	0	2	34.99	Eligible	Assumed alive				237	237	no	No	120	74	0	0	0	0	8.62133
1999-2000	7687	1	4	7245.96	12675.4		42	1	2	1	0.71	33.58	108.2	1.15	5.9	112.848	34	21	350.9	103.8	581.524	0	0	1	1	0	0	0	0	0	2	3	33.58	Eligible	Assumed alive				247	246		No	121	79	0	0	0	0	9.01191
1999-2000	7694	2	3	9606.29	16998.5		20	1	2	1	0.31	44.39	119								192.889	0	0	0	0	0	0	0	0	0	0	0	44.39	Eligible	Assumed alive				249	247		No	115	72	0	0	0	0
1999-2000	7708	2	7	14384.3	34365.1		34	1	1	2	3.59	36.06		1.11	4.19	85.3595	21	21	362.8		474.188	0	0	0	1	0	0	0	0	0	0		36.06	Eligible	Assumed alive				247	246		No	140	70	0	0	0	0
1999-2000	7733	2	7	24399.6	60083.9		24	0	3	2	1.51	33.07	117.2	1.03	4.78	111.063	73	44	333.1		1609.41	0	0	1	0	0	0	0	0	0	0	2	33.07	Eligible	Assumed alive				247	247	no	No	119	80	1	0	0	0
1999-2000	7734	2	7	6835.32	11057.2		71	0	1	2	2.31			1.39	4.09	69.0377	15	21	220.1		263	0	0	0	1	0	0	0	0	0	0			Eligible	Assumed alive				246	245		No	168	92	0	0	1	0
1999-2000	7743	2	11	18034.2	40862.2		21	1	1	1	0.72	34.31	101.9	1.49	4.34	143.565	15	21	279.6	82.8	289.091	0	0	0	0	0	0	0	0	0	2	3	34.31	Eligible	Assumed alive				231	231		No	137	88	0	0	0	0	7.95739
1999-2000	7748	2	5	38177.9	77317.7		45	0	0	1	0.81	31.4	101.2	0.87	6.93	113.492	21	15	273.6	102.7	315.925	1	0	1	0	1	0	0	0	0	2	2	31.4	Eligible	Assumed deceased	Malignt neoplasms (C00-C97)	No - Condition not listed as a multiple cause of death	No - Condition not listed as a multiple cause of death	183	183	no	No	104	73		0	0	0	9.82199
1999-2000	7767	2	7	20596.1	39033.7		72	0	3	0	1.07	31.48	106	1.22	6.85	79.2744	17	14	297.4	92.7	1497.25	0	0	1	1	0	0	0	0	0	0	2	31.48	Eligible	Assumed deceased	Malignt neoplasms (C00-C97)	No - Condition not listed as a multiple cause of death	No - Condition not listed as a multiple cause of death	59	59		No	166	85	0	0	0	0	9.06197
1999-2000	7768	2	5	17583.1	45307.5		27	0	1	2	1.96	50.57	124.3	1.25	4.5	140.462	17	16	184.4		916.48	0	0	1	0	0	0	0	0	0	0	2	50.57	Eligible	Assumed alive				233	232	no	No	122	77	1	0	0	0
1999-2000	7796	2	2	1150.29	2364.91		81	1	2	0	0.97		109.9	1.15	6.54	74.0705	12	20	345		382.571	0	0	1	1	0	0	0	0	0	0	3		Eligible	Assumed deceased	Accidents (unintentiol injuries) (V01-X59, Y85-Y86)	No - Condition not listed as a multiple cause of death	No - Condition not listed as a multiple cause of death	76	76		No	143	54	0	0	0	0
1999-2000	7797	1	8	21550.6	47587.9		60	0	0	2	5	37.52	107.4	1.3	5.9	74.066	18	18	297.4		420.136	0	0	1	1	0	0	0	0	0	0	2	37.52	Eligible	Assumed alive				240	240		No	140	84	0	0	1	0
1999-2000	7801	1	8	47096.5	103496		46	1	0	2	5	38.74	127.4	0.96	4.68	94.7157	48	35	452	89.4	731.25	0	0	1	1	0	0	0	0	0	1	2	38.74	Eligible	Assumed alive				244	243		No	156	100	0	0	1	0	8.55356
1999-2000	7805	2	1	38241.7	87124		36	0	0	2	1.4	49.69	146.2	0.89	5.92	102.085	44	42	434.2		724.2	0	0	1	0	0	0	0	0	0	2	3	49.69	Eligible	Assumed alive				249	247	no	No	118	75	0	0	0	0
1999-2000	7809	2	1	29251	46393		71	0	0	1	2.49	32.5	105.4	1.37	7.58	35.8409	14	23	493.7		362.727	0	0	1	1	0	0	0	0	0	0	1	32.5	Eligible	Assumed deceased	Diseases of heart (I00-I09, I11, I13, I20-I51)	No - Condition not listed as a multiple cause of death	No - Condition not listed as a multiple cause of death	98	97		No	153	81	0	0	0	0
1999-2000	7821	2	5	39638.9	79485.7		53	0	0	2	3.02	33.76	102.5	0.97	6.18	90.5936	23	21	297.4	94.9	482.438	0	0	1	0	0	0	0	0	0	1	1	33.76	Eligible	Assumed alive				241	240	no	No	134	71	0	0	0	0	9.08003
1999-2000	7822	1	12	5558.9	8998.45		41	0	2	2	5	35.2	106.1	0.95	6.1	110.434	25	23	255.8		401.932	0	0	1	0	0	0	0	0	0	0	3	35.2	Eligible	Assumed alive				240	240	no	No	113	75		0	0	0
1999-2000	7836	1	4	1961.43	2483.06		71	0	2	0		37.77	102.2	1.48	3.88	89.4501	21	23	214.1	89.8	714.385	1	0	0	1	0	0	0	0	1	0		37.77	Eligible	Assumed deceased	Diseases of heart (I00-I09, I11, I13, I20-I51)	No - Condition not listed as a multiple cause of death	Yes - Condition listed as a multiple cause of death	94	92		No	183	74	0	0	1	0	8.17389
1999-2000	7839	1	1	3230.56	8043.85		21	0	0	1	1.82	33.77	117.4	0.98	5.9	113.428	19	16	279.6		789.108	0	0	1	0	0	0	0	0	0	2	1	33.77	Eligible	Assumed alive				233	232	no	No	99	57	1	0	0	0
1999-2000	7842	1	8	13973.9	28568		36	0	1	1	0.23	35.37	107.3	1.38	5.51	139.37	31	28	291.5		751.261	0	0	1	0	0	0	0	0	0	0	3	35.37	Eligible	Assumed alive				239	238	no	No	105	68	0	0	0	0
1999-2000	7848	2	4	9465.65	18666.6		83	0	0	1	1.6	30.24	107.5	1.59	3.34	73.3795	20	20	190.3		388.303	0	1	0	1	0	0	0	0	0	0	2	30.24	Eligible	Assumed deceased	Cerebrovascular diseases (I60-I69)	No - Condition not listed as a multiple cause of death	Yes - Condition listed as a multiple cause of death	201	199		No	130	54	0	0	1	1
1999-2000	7849	2	12	14144.8	26600.7		49	0	1	1	5	41.94	120.8	1.67	5.22	92.2407	21	16	410.4	111.5	384	0	0	1	1	0	0	0	0	0	0	1	41.94	Eligible	Assumed alive				243	242	no	No	155	96	0	0	0	0	8.14801
1999-2000	7861	2	3	2149.37	2816.25		77	0	2	0	1.24	31.54	101.3	1.48	4.37	85.7583	12	18	220.1	85.8	697.806	0	1	0	1	0	0	0	0	0	0	0	31.54	Eligible	Assumed deceased	All other causes (residual)	No - Condition not listed as a multiple cause of death	No - Condition not listed as a multiple cause of death	80	79		No	141	66	1	0	1	1	8.538
1999-2000	7862	2	6	5669.95	12495.4		44	1	2	1	2.12	43.2	129.8	0.96	3.62	105.66	39	33	452		627.154	0	0	1	0	0	0	0	0	0	0	3	43.2	Eligible	Assumed alive				233	232		No	118	77	0	0	0	0
1999-2000	7865	2	13	4205.47	7210.02		41	0	2	2	5	35.66	103	1.05	5.02	110.434	28	28	208.2	96.6	524.769	0	0	1	0	0	0	0	0	0	0	2	35.66	Eligible	Assumed alive				244	243	no	No	125	84	0	0	0	0	8.94003
1999-2000	7868	1	6	6334.79	11095.9		41	1	2	1	5	35.1	119	1.06	5.3	107.911	94	56	345		473.333	0	0	1	1	0	0	0	0	0	1	3	35.1	Eligible	Assumed alive				235	234		No	151	114	0	0	0	0
1999-2000	7876	2	5	23046.6	51033.2		60	0	0	1	4.95	33.47	109.3	1.67	5.87	86.2466	15	18	356.9		567	0	0	1	0	0	0	0	0	0	0	1	33.47	Eligible	Assumed alive				242	242		No	126	74	0	0	0	0
1999-2000	7886	1	13	1160.44	2494.83		68	0	2	0	1.82	35.34	103.7	1.16	5.35	61.1636	31	27	434.2		359.056	0	0	1	1	0	0	0	0	0	1	1	35.34	Eligible	Assumed deceased	Diseases of heart (I00-I09, I11, I13, I20-I51)	No - Condition not listed as a multiple cause of death	Yes - Condition listed as a multiple cause of death	21	20		No	159	63	0	0	1	0
1999-2000	7918	2	1	21385	42742.9		73	1	0	2	1.91	31.46	116.4	1	4.94	86.1867	25	24	297.4		777.2	0	0	1	1	0	0	0	0	0	1	1	31.46	Eligible	Assumed deceased	Cerebrovascular diseases (I60-I69)	No - Condition not listed as a multiple cause of death	No - Condition not listed as a multiple cause of death	67	65		No	154	80	0	0	1	0
1999-2000	7929	1	6	5635.04	10103.7		46	1	2	0	1.19	33.68	109.3	1.02	4.86	75.099	41	32	446.1		181.902	0	0	1	0	0	0	0	0	0	0	2	33.68	Eligible	Assumed alive				229	228		No	111	79	0	0	0	0
1999-2000	7934	2	10	18306.2	35297		46	0	3	2		32.97	109.7	1.82	4.47	82.2915	15	16	208.2		195.333	0	0	0	0	0	0	0	0	0	2	3	32.97	Eligible	Assumed alive				235	235	no	No	121	81	0	0	0	0
1999-2000	7936	1	8	14581.5	27149.1		82	0	0	0	1.15	35.82		1.29	5.46	82.7985	40	19	380.7	147.6	1283.68	1	1	1	1	1	1	1	1	0	0	0	35.82	Eligible	Assumed deceased	Diseases of heart (I00-I09, I11, I13, I20-I51)	Yes - Condition listed as a multiple cause of death	Yes - Condition listed as a multiple cause of death	63	62		No	157	63	0	0	1	0	9.44885
1999-2000	7940	1	4	6922.5	12868		52	1	2	0	1.24	34.33	115.4	1.03	5.48	105.193	28	18	404.5		1201.3	0	1	1	0	0	0	0	0	0	1	2	34.33	Eligible	Assumed alive				247	246		No	135	79	0	0	0	0
1999-2000	7941	1	1	21411.2	40399.5		72	1	0	0	2.13	33.55	117.6	1.09	5.9	91.405	15	17	333.1	115.4	925	0	0	1	0	0	0	0	0	0	1	1	33.55	Eligible	Assumed deceased	Malignt neoplasms (C00-C97)	No - Condition not listed as a multiple cause of death	No - Condition not listed as a multiple cause of death	44	44		No	121	66	1	0	0	0	9.31795
1999-2000	7951	2	9	39155.3	79297		46	0	3	0	2.84	30.78	94.7	1.49	4.94	95.1596	20	19	350.9	111.3	566.438	0	1	1	1	0	0	0	0	0	0	2	30.78	Eligible	Assumed alive				238	237	no	No	136	87	0	1	1	0	8.96784
1999-2000	7960	1	11	14417.1	26431.6		22	1	2	1	0	34.42	111.3	1	5.95	129.87	141	74	523.4	86.8	843.556	0	0	1	1	0	0	0	0	0	2	3	34.42	Eligible	Assumed alive				247	246		No	135	94	0	0	0	0	9.8249
1999-2000	7961	2	8	7824.07	13515.2		36	0	2	2	0.79	31.71	104.5	1.22	4.47	102.085	18	21	232	87.6	714	0	0	1	0	0	0	0	0	0	0	3	31.71	Eligible	Assumed alive				245	244	no	No	111	65	0	0	0	0	8.49813
1999-2000	7965	1	9	4163.55	7458.75		18	0	1		0.72	41.64	118.8	1.21	3.96	133.542	21	27	285.5	96.6	310.577		0	1	0								41.64	Eligible	Assumed deceased	Malignt neoplasms (C00-C97)	No - Condition not listed as a multiple cause of death	No - Condition not listed as a multiple cause of death	207	207	no		134	82	0	0	0	0	8.56878
1999-2000	7966	2	4	12225.1	24934.6		42	0	1	1	2.05	35.42	107.3	1.22	5.09	96.8898	16	24	190.3		515.579	1	0	1	0	0	0	0	0	1	2	3	35.42	Eligible	Assumed alive				241	240	no	No	107	72	0	0	0	0
1999-2000	7975	2	1	18240.2	36533.6		79	1	0	1	2.13	32.77	113	1.28	4.32	75.1185	21	24	339		447.75	0	0	0	1	0	0	0	0	0	2	2	32.77	Eligible	Assumed deceased	Cerebrovascular diseases (I60-I69)	No - Condition not listed as a multiple cause of death	Yes - Condition listed as a multiple cause of death	93	92		No	155	63	0	0	0	0
1999-2000	7979	1	9	16089.9	28979.1		56	0	1	1	2.39	30.38	100.5	1.5	4.27	121.103	17	14	255.8	96.8	540	0	0	0	1	0	0	0	0	0	0		30.38	Eligible	Assumed alive				230	229	no	No			1	0	0	0	8.14218
1999-2000	7987	2	12	6646.82	12003.2		76	0	1	1	1.77	38.36		1.84	5.48	52.85	20	30	469.9		860.95	0	0	1	0	0	0	0	0	0	2	3	38.36	Eligible	Assumed deceased	Diseases of heart (I00-I09, I11, I13, I20-I51)	No - Condition not listed as a multiple cause of death	Yes - Condition listed as a multiple cause of death	127	126		No			0	0	0	0
1999-2000	7991	1	8	11435.3	21676.8		85	0	0	1	1.89			1.12	5.46	48.0642	18	25	452		524.481	0	0	1	1	0	0	0	0	0	0	2		Eligible	Assumed deceased	Influenza and pneumonia (J09-J18)	No - Condition not listed as a multiple cause of death	No - Condition not listed as a multiple cause of death	72	71		No	125	52	0	0	1	0
1999-2000	7992	1	2	17311.3	37461.2		53	1	1	1	0.69	38.47	129.8	1.12	4.5	114.663	20	16	226		891.882	1	1	0	0	1	0	0	0	0	0	1	38.47	Eligible	Assumed deceased	All other causes (residual)	No - Condition not listed as a multiple cause of death	No - Condition not listed as a multiple cause of death	211	210		No	95	66	0	0	0	0
1999-2000	8005	1	5	17468.7	39802.8		31	0	1	1	2.31	35.08		1.22	6.21	121.888	19	16	404.5		779.424	0	0	1	0	0	0	0	0	0	1	3	35.08	Eligible	Assumed alive				234	234	no	No			1	0	0	0
1999-2000	8008	1	12	1700.44	2739.62		19	0	2		2.87	34.33	101.4	1.13	5.15	136.234	18	20	350.9	93	455.4		0	1	0								34.33	Eligible	Assumed alive				240	240	no		112	76	0	0	0	0	8.56684
1999-2000	8012	2	1	15819.4	31609.4		59	1	0	1	1.6	37.6	123.8	0.83	7.47	95.0935	49	33	368.8		347.741	0	1	1	1	0	0	0	0	0	1	2	37.6	Eligible	Assumed deceased	Diseases of heart (I00-I09, I11, I13, I20-I51)	Yes - Condition listed as a multiple cause of death	No - Condition not listed as a multiple cause of death	90	89		No	145	88	0	0	1	1
1999-2000	8015	1	9	3232.61	6959.21		19	1	1		1.28	35.61	122.7	1.15	5.04	94.8447	40	29	434.2		512		0	0	0								35.61	Eligible	Assumed alive				230	230			131	76	0	0	0	0
1999-2000	8016	1	1	5848.75	11633.9		77	0	1	1				1.61	3.26	33.8658	8	23	648.3		163.091	0	1	0	1	0	0	0	0	0	0			Eligible	Assumed deceased	Cerebrovascular diseases (I60-I69)	No - Condition not listed as a multiple cause of death	No - Condition not listed as a multiple cause of death	4	4		No	132	63	0
1999-2000	8017	2	9	5762.66	14262.1		78	1	3	0	0.64	30.56	107.3	0.85	4.94	59.9805	18	22	505.6		747.783	0	1	1	1	0	0	0	0	0	2	2	30.56	Eligible	Assumed alive				239	238		No	150	76	0	0	0	0
1999-2000	8018	2	13	10424.8	20216.2		37	1	2	2	1.8	34.06	112.6	1.34	6.13	116.882	58	23	386.6		578.654	0	0	1	1	0	0	0	0	0	0	3	34.06	Eligible	Assumed alive				244	243		No	138	90	0	0	0	0
1999-2000	8021	1	12	42552.1	90332.6		29	1	3	1	3.8	31.39	105.4	0.89	5.79	94.5096	48	25	392.6		415.385	0	0	1	0	0	0	0	0	0	2	2	31.39	Eligible	Assumed alive				240	240		No	113	73	1	0	0	0
1999-2000	8033	2	2	25842.9	61492.6		67	0	0	1		31.6	100.7	1.59	4.37	82.1083	14	20	339	89.9	55.6471	0	0	0	0	0	0	0	0	0	1	3	31.6	Eligible	Assumed deceased	Diseases of heart (I00-I09, I11, I13, I20-I51)	No - Condition not listed as a multiple cause of death	No - Condition not listed as a multiple cause of death	89	88		No	119	72	0	0	0	0	7.8999
1999-2000	8040	1	7	9195.02	13382.8		73	0	1	1	0.74	30.98	93.6	1.52	5.95	77.93	11	17	345	96	265.818	1	0	1	1	0	0	1	0	0	0	1	30.98	Eligible	Assumed alive				245	244		No	131	73		0	1	0	8.26565
1999-2000	8047	2	4	11156	19005.6		35	1	2	1		32.32	108.3	0.79	3.9	90.609	64	59	535.3		250.043	0	0	1	0	0	0	0	0	0	0		32.32	Eligible	Assumed alive				237	236		No			1	0	0	0
1999-2000	8056	2	3	1112.48	1965.83		64	0	2	0	1.53	33	109	1.85	4.19	62.9066	27	26	392.6		552	0	0	0	1	0	0	0	0	0	1	2	33	Eligible	Assumed deceased	All other causes (residual)	Yes - Condition listed as a multiple cause of death	No - Condition not listed as a multiple cause of death	214	213		No	135	76	0	0	0	0
1999-2000	8064	1	3	1879.21	2955.93		18	1	2		0.64	34.28	117.8	1.24	3	133.57	43	32	422.3	93.3	480		0	0	0								34.28	Eligible	Assumed alive				239	238			114	58	0	0	0	0	7.50623
1999-2000	8067	1	11	53234.2	114994		25	1	0	2	2.13	32.53	104.6	1.11	5.97	78.6575	21	22	368.8		401.143	0	0	1	0	0	0	0	0	0	1		32.53	Eligible	Assumed alive				230	230		No	125	78	0	0	0	0
1999-2000	8099	1	7	21041.7	40250.4		68	1	0	2	1.65	31.96	111.2	0.89	4.97	71.8616	19	31	475.8		602.857	0	0	1	1	0	0	0	0	0	0	2	31.96	Eligible	Assumed deceased	Diseases of heart (I00-I09, I11, I13, I20-I51)	No - Condition not listed as a multiple cause of death	No - Condition not listed as a multiple cause of death	57	56		No	122	69	1	0	1	0
1999-2000	8117	2	10	10762.7	19261.2		30	0	2	2	5	32.8	89.4	1.57	5.22	106.479	41	26	232		570.353	0	0	1	0	0	0	0	0	0	1	3	32.8	Eligible	Assumed alive				235	234	no	No	103	63	0	0	0	0
1999-2000	8119	2	5	24000.5	51114.2		60	0	0	1	4.44	30.33	100.1	1.02	5.35	64.6992	24	28	267.7	87.6	942.188	0	1	1	1	0	0	0	0	0	0	0	30.33	Eligible	Assumed deceased	Malignt neoplasms (C00-C97)	No - Condition not listed as a multiple cause of death	No - Condition not listed as a multiple cause of death	194	193		No	124	56	0	1	1	0	8.60795
1999-2000	8127	2	10	5060.1	8675.22		44	0	2	1	1.68	36.11	104.7	1.39	5.59	122.173	32	24	249.8	93.5	367.895	0	0	1	0	0	0	0	0	0	0	3	36.11	Eligible	Assumed alive				235	234	no	No	106	70	0	0	0	0	8.96878
1999-2000	8157	1	12	28547.4	58006.4		60	1	0	2	2.94	32.63	118.2	1.34	4.91	85.8443	29	26	345	94.6	215.81	0	0	0	1	0	0	0	0	0	1	2	32.63	Eligible	Assumed alive				242	241		No	132	80	0	0	1	0	7.93405
1999-2000	8169	2	7	30130.1	63984.4		59	1	3	2	3.29	36.29	124.7	1.09	5.12	86.4494	43	36	481.8		294.105	0	1	0	1	0	0	0	0	0	1	2	36.29	Eligible	Assumed deceased	All other causes (residual)	No - Condition not listed as a multiple cause of death	No - Condition not listed as a multiple cause of death	82	81		No	140	66	1	0	1	1
1999-2000	8172	1	6	8789.97	15429.7		37	0	2	1	1.19	40.66	109	1.28	4.4	120.053	20	16	291.5		442.742	0	0	0	0	0	0	0	0	0	0	1	40.66	Eligible	Assumed alive				229	228	no	No	116	77	0	0	0	0
1999-2000	8177	2	13	4729.71	7697.5		55	0	2	0		30.06	91.4	1.33	4.94	89.3297	44	32	291.5		408.471	0	0	0	1	0	0	0	0	0	0	3	30.06	Eligible	Assumed alive				244	243	no	No	93	65	0	0	0	0
1999-2000	8186	2	8	15114.8	32371.4		74	1	0	1	2.62	32.65	117.4	1.08	5.79	77.8038	74	52	458		530.4	0	0	1	1	0	0	0	0	0	1	2	32.65	Eligible	Assumed deceased	All other causes (residual)	No - Condition not listed as a multiple cause of death	No - Condition not listed as a multiple cause of death	153	152		No	121	79	0	0	1	0
1999-2000	8188	1	5	14092.7	26393.3		85	0	0	2	5	30.77	105.5	1.95	6.13	54.2788	11	19	416.4		659.333	0	0	1	1	0	0	0	0	0	1	2	30.77	Eligible	Assumed deceased	Malignt neoplasms (C00-C97)	No - Condition not listed as a multiple cause of death	No - Condition not listed as a multiple cause of death	66	65		No	148	40	0	0	1	0
1999-2000	8232	1	3	11311.9	19436.9		54	0	2	2	5	32.1	92.8	1.36	3.88	100.796	21	16	160.6		528.158	0	0	0	0	0	0	0	0	0	0		32.1	Eligible	Assumed alive				239	237	no	No	117	69	0	0	0	0
1999-2000	8239	1	4	2041.12	3021.99		74	0	3	0	0.8			1.1	4.37	87.5847	14	15	345		667.4	0	0	1	1	0	0	0	0	0				Eligible	Assumed deceased	Diseases of heart (I00-I09, I11, I13, I20-I51)	No - Condition not listed as a multiple cause of death	Yes - Condition listed as a multiple cause of death	230	228		No	158	75	0
1999-2000	8241	2	7	9978.52	19143.3		52	0	3	2	2.28	30.73	85.6	2.05	5.07	91.2322	16	18	267.7		420.316	0	0	0	1	0	0	0	0	0	0	3	30.73	Eligible	Assumed alive				231	231	no	No	137	74	0	0	1	0
1999-2000	8248	1	7	5614.59	10348.2		67	1	1	1	2.14	31.48	108	2.01	5.22	103.923	16	17	350.9	108.1	1036.21	0	0	1	1	0	0	0	0	0	1	2	31.48	Eligible	Assumed deceased	Diabetes mellitus (E10-E14)	Yes - Condition listed as a multiple cause of death	No - Condition not listed as a multiple cause of death	175	174		No	124	69	0	0	1	0	8.67204
1999-2000	8260	2	7	37958.2	83814.4		37	1	0	2	1.47	32.19	101.5	1.34	5.92	80.0001	65	36	511.5	100.9	613.944	0	0	1	0	0	0	0	0	0	1	3	32.19	Eligible	Assumed alive				247	246		No	117	80	1	0	0	0	8.98989
1999-2000	8268	2	3	4596.18	7892.6		58	0	2	0	1.07	38.72	120.3	1	4.63	103.587	23	24	267.7	113.1	594.714	0	0	1	0	0	0	0	0	0	0	0	38.72	Eligible	Assumed alive				248	247	no	No	112	66	0	1	0	0	9.57246
1999-2000	8275	1	7	12612.6	23822.9		41	0	1	2	3.52	32.95	103.8	1.61	5.84	127.306	18	19	232		320.133	0	0	1	0	0	0	0	0	0	0	2	32.95	Eligible	Assumed deceased	Malignt neoplasms (C00-C97)	No - Condition not listed as a multiple cause of death	No - Condition not listed as a multiple cause of death	224	223	no	No	123	67	0	0	0	0
1999-2000	8277	1	8	20101.8	39451.4		77	0	0	1		37.35	127.3	1.09	4.4	85.7583	16	18	434.2		917.7	1	1	1	1	1	1	0	0	0	0	0	37.35	Eligible	Assumed deceased	Diseases of heart (I00-I09, I11, I13, I20-I51)	No - Condition not listed as a multiple cause of death	No - Condition not listed as a multiple cause of death	164	164		No	130	58	0	1	1	1
1999-2000	8278	1	4	14400.8	26401.6		36	1	2	2	3.81	30.03	106.2	1.09	5.4	101.608	52	28	226	104.5	680.062	0	0	1	0	0	0	0	0	0	0	2	30.03	Eligible	Assumed alive				248	247		No	126	80	0	0	0	0	8.68343
1999-2000	8282	1	13	6931.8	13160.6		31	0	2	2	0.88	30.1	97.2	1.11	4.06	125.221	14	18	160.6		671	0	0	1	0	0	0	0	0	0	0	0	30.1	Eligible	Assumed alive				236	235	no	No	110	76	0	0	0	0
1999-2000	8285	1	6	8732.16	14625.4		61	0	1	0	0.61	30.08	96.7	2.11	6.67	74.0617	12	22	327.1	90.1	708.276	1	0	1	1	0	0	0	0	1	0	1	30.08	Eligible	Assumed alive				229	229		No	171	64	0	1	1	0	8.68297
1999-2000	8296	2	8	17358	38422.8		31	0	1	2	4.19	30.76	98.6	1.41	4.91	104.673	31	23	339	89.4	580.412	0	0	0	0	0	0	0	0	0	0	2	30.76	Eligible	Assumed alive				246	245	no	No	110	70	0	0	0	0	8.25432
1999-2000	8298	2	9	9978.52	19143.3		45	0	1	2	1.78	36.82	109			94.8693	23	25	321.2		393.154	0	0	0	0	0	0	0	0	0	0	3	36.82	Eligible	Assumed alive				239	239	no	No	117	73	0	0	0	0
1999-2000	8299	2	2	1319.79	2204.98		73	1	2	0	0.64	30.49	105.5	1	5.92	90.7651	32	27	368.8	85.7	445.4	0	0	1	1	0	0	0	0	0	0	2	30.49	Eligible	Assumed deceased	Alzheimer's disease (G30)	No - Condition not listed as a multiple cause of death	No - Condition not listed as a multiple cause of death	225	225		No	176	74	0	1	0	0	9.51028
1999-2000	8353	1	6	2429.22	4230.11		70	1	2	0	1.37	30.41	110.9	0.89	6.34	92.6982	21	18	398.5		441.692	0	0	1	1	0	0	0	0	0	1	2	30.41	Eligible	Assumed deceased	Malignt neoplasms (C00-C97)	No - Condition not listed as a multiple cause of death	No - Condition not listed as a multiple cause of death	100	99		No	131	81	0	0	0	0
1999-2000	8365	1	4	2013.05	2637.63		70	0	2	0	1.27	31.13	109	1.42	5.12	80.396	20	19	356.9		293.208	0	0	1	1	0	0	0	0	0	0	0	31.13	Eligible	Assumed deceased	Cerebrovascular diseases (I60-I69)	Yes - Condition listed as a multiple cause of death	Yes - Condition listed as a multiple cause of death	196	195		No	158	55	1	1	1	0
1999-2000	8384	1	12	49626.3	103565		42	0	0	1	0.48	30	97.2	1.28	6.8	115.909	27	21	249.8		759.652	0	0	1	1	0	0	0	0	0	0	2	30	Eligible	Assumed alive				240	239	no	No	120	77	0	0	0	0
1999-2000	8385	2	2	19591.9	45348.7		30	0	1	1	1.08	36.13	111.7	1.05	4.68	122.747	23	19	350.9	95.8	672.429	0	0	1	1	0	0	0	0	0	2	3	36.13	Eligible	Assumed alive				246	245	no	No	135	66	0	0	0	0	8.53255
1999-2000	8397	3	1	24072	43039.6		67	0	0	1	3.16	30.56	103.8	1.23	3.83	91.9991	19	18	226		700.471	1	0	1	1	0	0	0	1	0	1	2	30.56	Eligible	Assumed deceased	Diseases of heart (I00-I09, I11, I13, I20-I51)	No - Condition not listed as a multiple cause of death	Yes - Condition listed as a multiple cause of death	183	182		No	123	68	0	1	1	0
1999-2000	8403	2	1	36845.8	78245.9		57	1	0	1	5	33.31	108.6	0.67	4.22	77.6345	46	36	416.4	238	801.176	1	1	1	1	1	1	0	1	1	1	2	33.31	Eligible	Assumed alive				237	236		No	116	78	0	1	1	0	10.5349
1999-2000	8405	2	9	18418.7	42077.9		62	0	3	1	1.16	49.51	122.4	1.02	5.17	73.0327	42	63	232		357.439	0	1	1	1	0	0	0	0	0	2	1	49.51	Eligible	Assumed deceased	Diabetes mellitus (E10-E14)	Yes - Condition listed as a multiple cause of death	Yes - Condition listed as a multiple cause of death	89	87		No	132	75	0	0	0	1
1999-2000	8414	1	3	6333.94	10713		42	0	2	1		31.13	100.6	1.36	4.78	115.909	23	15	220.1	89.5	669.667	0	0	0	0	0	0	0	0	0	2	3	31.13	Eligible	Assumed alive				238	238	no	No	99	63	0	0	0	0	8.71375
1999-2000	8424	1	10	24860.8	52946.5		67	0	0	1	2.16	35.61	124.2	1.28	7.6	91.9991	21	18	285.5		650	0	1	1	1	0	0	0	0	0	2	3	35.61	Eligible	Assumed deceased	Chronic lower respiratory diseases (J40-J47)	No - Condition not listed as a multiple cause of death	No - Condition not listed as a multiple cause of death	205	204		No	133	72	0	0	1	1
1999-2000	8428	2	7	20700	43015.2		39	1	3	1	1	32.01	107.6	1.17	4.47	88.0985	21	18	392.6		1271.83	0	1	0	0	0	0	0	0	0		3	32.01	Eligible	Assumed alive				231	231		No	121	76	0	0	0	0
1999-2000	8430	1	13	8795.97	14848.9		33	0	2	2	1.17	30.22	88.6	0.89	4.89	116.818	14	11	303.3	87.4	412.318	0	0	1	0	0	0	0	0	0	0	0	30.22	Eligible	Assumed alive				236	235	no	No	111	64		0	0	0	8.76095
1999-2000	8432	2	4	50700.9	103761		45	0	0	2	5	39.19	117.1	1.37	6.41	95.8304	20	21	368.8		735.15	0	0	1	1	0	0	0	0	0	1	2	39.19	Eligible	Assumed alive				237	236	no	No	109	67	0	0	1	0
1999-2000	8441	1	5	6726.46	13082.7		72	1	1	0	3.88	33.96	113.2	2.11	4.19	105.667	27	29	380.7	94.1	239.25	0	0	0	1	0	0	0	0	0	1	1	33.96	Eligible	Assumed deceased	Nephritis, nephrotic syndrome and nephrosis (N00-N07, N17-N19, N25-N27)	No - Condition not listed as a multiple cause of death	No - Condition not listed as a multiple cause of death	169	169		No	160	47	0	0	1	0	7.94556
1999-2000	8455	1	7	13893.1	31600.5		35	1	1	1	5	37.62	121.7	1.53	5.66	118.29	16	14	315.2	88.6	571.12	0	0	1	1	0	0	0	0	0	0	2	37.62	Eligible	Assumed alive				246	245		No	146	78	0	0	0	0	7.96537
1999-2000	8470	2	6	1188.6	2003.21		67	0	2	0	3.11	39.12	108.6	2.17	6.54	91.9991	17	19	285.5	99.9	257.556	0	0	1	1	0	0	0	0	0	1	3	39.12	Eligible	Assumed deceased	Diseases of heart (I00-I09, I11, I13, I20-I51)	No - Condition not listed as a multiple cause of death	No - Condition not listed as a multiple cause of death	183	183		No	134	75	0	0	0	0	8.45432
1999-2000	8471	1	8	31915.7	77071.9		26	0	0	2	4	30.21	92.4	1.01	5.53	109.514	21	17	321.2		778.32	0	0	1	0	0	0	0	0	0	0	3	30.21	Eligible	Assumed alive				242	242	no	No	121	82	0	0	0	0
1999-2000	8482	2	2	3402.93	6964.53		18	1	1		0	32.61	104.2	1.1	5.07	105.687	66	35	469.9	112.1	286.759		0	1	1								32.61	Eligible	Assumed alive				246	245			145	66	0	0	0	0	9.45997
1999-2000	8484	1	10	10516.5	17115.1		36	1	2	1	1.5	35.29	116.7	1.36	4.37	111.768	36	28	511.5		567.931	0	0	0	0	0	0	0	0	0	1	3	35.29	Eligible	Assumed alive				242	242		No	125	75	0	0	0	0
1999-2000	8492	1	1	14014.3	24319.4		83	0	0	1		35.77	111.9	1.09	5.64	48.7442	10	23	374.7		646.889	0	0	1	0	0	0	0	0	0	0	0	35.77	Eligible	Assumed deceased	All other causes (residual)	No - Condition not listed as a multiple cause of death	No - Condition not listed as a multiple cause of death	109	108		No	111	57	0	0	0	0
1999-2000	8496	2	6	1174.84	2249.17		73	0	2	0	2.4	32.29	110.1	1.42	5.79	67.6019	13	10	285.5		432.138	0	1	1	1	0	0	0	0	0	0	1	32.29	Eligible	Assumed deceased	All other causes (residual)	No - Condition not listed as a multiple cause of death	Yes - Condition listed as a multiple cause of death	160	159		No	148	73	0	0	0	0
1999-2000	8497	1	13	1139	2204.65		75	1	2	0	1.05	31.29	106.5	0.93	4.84	68.4134	25	24	505.6	132.5	530.444	1	1	1	1	0	0	0	1	0	1	1	31.29	Eligible	Assumed deceased	Cerebrovascular diseases (I60-I69)	No - Condition not listed as a multiple cause of death	No - Condition not listed as a multiple cause of death	163	163		No	160	105	0	0	1	1	9.36959
1999-2000	8501	1	7	10856.4	23389.9		54	1	1	1	5	34.81	111.2	1.31	4.14	103.51	25	23	226	153.9	136.5	0	1	1	1	0	0	0	0	0	1	2	34.81	Eligible	Assumed alive				246	245		No	116	50	0	1	1	1	8.35049
1999-2000	8508	2	11	29539	48203.8		73	0	0	1	2.4	31.33	109.4	1.11	5.28	59.0526	19	26	339	104	1010.17	0	0	1	1	0	0	0	0	0	0	2	31.33	Eligible	Assumed deceased	All other causes (residual)	No - Condition not listed as a multiple cause of death	No - Condition not listed as a multiple cause of death	191	190		No	153	72	0	1	1	0	9.44018
1999-2000	8512	2	5	6926.57	11204.8		85	0	1	1	1.8	31.32	104.1	1.2	5.79	55.4073	9	17	428.3		430.667	0	0	1	1	0	0	0	0	0	0	0	31.32	Eligible	Assumed deceased	All other causes (residual)	No - Condition not listed as a multiple cause of death	No - Condition not listed as a multiple cause of death	141	141		No	180	64		0	1	0
1999-2000	8513	1	8	21478.7	45194		60	0	0	2	5	42.9	127.7	1.17	6.15	86.2466	22	21	327.1		654.706	0	0	1	1	0	0	0	0	0	0	2	42.9	Eligible	Assumed deceased	Influenza and pneumonia (J09-J18)	No - Condition not listed as a multiple cause of death	No - Condition not listed as a multiple cause of death	204	203		No	157	84	0	0	1	0
1999-2000	8518	1	3	1043.93	2015.63		67	1	2	0	2.67	30.31	105.7	1.53	4.84	89.8969	39	25	261.7		596.267	0	0	0	1	0	0	0	0	0	0	1	30.31	Eligible	Assumed alive				238	237		No	139	81	0	0	1	0
1999-2000	8535	1	13	1134.33	1688.82		70	1	2	0	1.33	34	112.1	1.1	4.99	80.021	33	28	303.3	117.4	379.737	1	0	0	1	0	0	1	0	0	0	2	34	Eligible	Assumed deceased	Diabetes mellitus (E10-E14)	Yes - Condition listed as a multiple cause of death	Yes - Condition listed as a multiple cause of death	149	149		No	139	85	0	0	1	0	9.06287
1999-2000	8536	1	3	1556.68	3021.99		65	0	2	0	1.08	30.22	98.9	0.84	5.07	98.6169	20	19	321.2	193.3	412.214	0	1	1	0	0	0	0	0	0	0	0	30.22	Eligible	Assumed deceased	Diabetes mellitus (E10-E14)	Yes - Condition listed as a multiple cause of death	Yes - Condition listed as a multiple cause of death	238	237		No	127	72		0	0	1	9.99163
1999-2000	8563	2	7	11078.4	22150.1		45	1	1	1	1.44	30.19	97.9	0.93	6.88	97.6411	22	32	422.3	82.1	680	0	0	1	0	0	0	0	0	0	0	0	30.19	Eligible	Assumed alive				231	231		No	123	76	0	0	0	0	8.70522
1999-2000	8572	1	11	24621.3	46456.8		72	1	0	1	2.76	41.46	144.8	0.67	4.5	91.405	27	29	261.7		611.9	0	1	1	1	0	0	0	0	0	0	1	41.46	Eligible	Assumed deceased	Diabetes mellitus (E10-E14)	Yes - Condition listed as a multiple cause of death	No - Condition not listed as a multiple cause of death	100	99		No	144	77	0	1	1	1
1999-2000	8573	2	7	5372.51	9205.33		67	1	1	2	1.49	31.01	97.9	0.98	5.92	83.6596	11	16	321.2	130.3	538.353	1	1	1	1	0	0	0	0	1	1	1	31.01	Eligible	Assumed deceased	Malignt neoplasms (C00-C97)	No - Condition not listed as a multiple cause of death	No - Condition not listed as a multiple cause of death	16	15		No	130	76	0	0	0	1	9.10395
1999-2000	8580	2	1	36627.4	75061.9		55	1	0	2	5	30.94	109.2	0.89	5.74	78.7329	33	24	404.5	100.6	943.091	0	0	1	0	0	0	0	0	0	1	2	30.94	Eligible	Assumed alive				236	235		No	120	70	0	0	0	0	8.88782
1999-2000	8606	1	1	19394.6	43448.8		78	1	0	1		32.16	115.9	1.09	5.53	75.6481	21	23	398.5		566.765	0	0	1	1	0	0	0	0	0	1	2	32.16	Eligible	Assumed deceased	Nephritis, nephrotic syndrome and nephrosis (N00-N07, N17-N19, N25-N27)	No - Condition not listed as a multiple cause of death	No - Condition not listed as a multiple cause of death	57	57		No	152	78	0	0	0	0
1999-2000	8610	2	13	24285.5	42906.9		74	0	0	2	4.37	34.72	116	0.93	3.96	78.1685	27	26	374.7	99.9	503.25	0	0	1	1	0	0	0	0	0	0	0	34.72	Eligible	Assumed deceased	Diseases of heart (I00-I09, I11, I13, I20-I51)	No - Condition not listed as a multiple cause of death	Yes - Condition listed as a multiple cause of death	172	171		No	134	72	0	0	0	0	8.8455
1999-2000	8613	2	13	12842	25876.8		43	1	1	2	2.02	37.21	119	1.39	7.11	88.6655	50	38	356.9		309.588	0	0	1	0	0	0	0	0	0	1	1	37.21	Eligible	Assumed alive				244	243		No	120	81	0	0	0	0
1999-2000	8620	2	10	9898.95	16013.1		64	0	1	1	1.99	30.3	105.3	1.15	3.85	108.313	27	20	404.5		537.6	0	1	1	1	0	0	0	0	0	0	2	30.3	Eligible	Assumed deceased	All other causes (residual)	No - Condition not listed as a multiple cause of death	No - Condition not listed as a multiple cause of death	97	96		No	124	66	0	0	1	1
1999-2000	8638	2	10	16242.3	34079.3		52	1	1	1	4.55	34.02	106.6	0.83	4.71	104.975	24	23	398.5	101.8	272.111	0	0	1	0	0	0	0	0	0	2	3	34.02	Eligible	Assumed deceased	All other causes (residual)	No - Condition not listed as a multiple cause of death	No - Condition not listed as a multiple cause of death	140	140		No	131	86	0	0	0	0	8.8277
1999-2000	8639	2	5	14781.3	26886.5		45	0	1	1	0.53	37.53	117.7	1.59	6.31	94.8693	28	18	291.5		512.308	0	0	1	1	0	0	0	0	0	2	1	37.53	Eligible	Assumed alive				241	240	no	No	178	86	0	0	1	0
1999-2000	8645	1	3	1905.74	3218.32		61	1	2	1	1.06	34.85	113.2	0.86	4.16	85.2434	28	22	285.5	126.9	692.421	0	1	1	1	0	0	0	0	0	1	1	34.85	Eligible	Assumed alive				238	238		No	154	68	0	1	0	0	9.64331
1999-2000	8687	1	10	4668.38	7569.82		48	0	2	0	1.17	32.86	101.5	1.09	4.99	111.126	13	16	243.9	92.6	892.5	0	0	1	1	0	0	0	0	0	0	0	32.86	Eligible	Assumed alive				247	246	no	No	142	79	0	0	0	0	8.76962
1999-2000	8688	3	1	33248.7	66671.7		56	0	0	1	3.62	38.36	113	1.28	4.99	88.7044	18	19	309.3		778.667	1	0	1	1	1			1	0	1	2	38.36	Eligible	Assumed deceased	Alzheimer's disease (G30)	No - Condition not listed as a multiple cause of death	No - Condition not listed as a multiple cause of death	217	216	no	No	127	80	0	1	1	0
1999-2000	8697	1	9	19502.2	36797.6		70	1	0	1	1.96	33.16	107.4	0.83	4.27	80.021	27	28	416.4	156.1	446.333	1	1	1	1	1	0	1	1	0	0	1	33.16	Eligible	Assumed deceased	All other causes (residual)	No - Condition not listed as a multiple cause of death	No - Condition not listed as a multiple cause of death	199	198		No	139	66	0	0	1	0	9.82541
1999-2000	8703	1	5	51943	119657		37	0	0	1	2.52	35.35	102.2	1.03	4.89	87.0535	22	20	327.1		400.41	0	0	1	0	0	0	0	0	0	2	3	35.35	Eligible	Assumed alive				234	233	no	No	107	66	0	0	0	0
1999-2000	8715	1	9	9152.17	14979.1		68	0	1	1	2.16	33.84	98.6	1.57	4.09	70.508	14	18	469.9		251.676	1	0	0	1	0	0	0	1	0	0	1	33.84	Eligible	Assumed deceased	Diseases of heart (I00-I09, I11, I13, I20-I51)	No - Condition not listed as a multiple cause of death	No - Condition not listed as a multiple cause of death	163	163		No	120	64	0	0	1	0
1999-2000	8719	1	9	8800.68	17096.6		74	0	1	0	1.75	31.51	108.8	1.39	6.36	77.3845	11	23	321.2	85	423	0	0	1	1	0	0	0	0	0	1	1	31.51	Eligible	Assumed deceased	Diseases of heart (I00-I09, I11, I13, I20-I51)	No - Condition not listed as a multiple cause of death	No - Condition not listed as a multiple cause of death	206	206		No	168	86	0	0	1	0	8.2928
1999-2000	8731	1	4	1841.09	2330.72		82	0	2	0	0.72			0.96	4.4	55.4348	10	18	285.5	86.2	904.909	0	0	1	1	0	0	0	0	0	0			Eligible	Assumed deceased	Cerebrovascular diseases (I60-I69)	No - Condition not listed as a multiple cause of death	No - Condition not listed as a multiple cause of death	111	111		No	190	78	0	0	0	0	8.48202
1999-2000	8736	2	1	36595	88026.3		29	0	0	1	1.77	38.58	107.8	1.11	4.6	126.993	12	13	249.8	90.6	637.5	0	0	1	1	0	0	0	0	0	2	3	38.58	Eligible	Assumed deceased	Malignt neoplasms (C00-C97)	No - Condition not listed as a multiple cause of death	No - Condition not listed as a multiple cause of death	204	203	no	No	109	56	0	0	0	0	7.87375
1999-2000	8737	2	1	23757.8	61646.9		65	0	0	2	5	31.16	95.3	1.17	5.4	71.5097	19	22	267.7		512.308	1	0	1	1	1	1	1	0	0	2	2	31.16	Eligible	Assumed deceased	Malignt neoplasms (C00-C97)	No - Condition not listed as a multiple cause of death	Yes - Condition listed as a multiple cause of death	169	168		No	143	60	0	1	1	0
1999-2000	8745	2	13	7459.79	13122.3		24	0	2	2	0.63	31.51	86.2	1.62	5.33	124.442	11	17	208.2	87	808.133	0	0	1	0	0	0	0	0	0	0	3	31.51	Eligible	Assumed alive				243	243	no	No	96	62	1	0	0	0	8.7834
1999-2000	8748	1	10	37802.7	73616.3		51	0	2	2	5	33.61	113.1	1.23	4.55	116.311	33	21	285.5		684.261	0	0	1	1	0	0	0	0	0	0	1	33.61	Eligible	Assumed deceased	Accidents (unintentiol injuries) (V01-X59, Y85-Y86)	No - Condition not listed as a multiple cause of death	No - Condition not listed as a multiple cause of death	26	25	no	No	137	92	0	0	0	0
1999-2000	8756	1	2	25299.5	57294.8		33	1	3	1	1.32	32.33	106	0.82	4.09	103.772	22	22	368.8	89.7	413.69	0	0	1	0	0	0	0	0	0	2	3	32.33	Eligible	Assumed alive				232	232		No	114	65	0	0	0	0	9.35628
1999-2000	8757	2	5	2923.59	4612.27		18	1	2		2.51	32.05	111.2	0.91	5.69	126.833	27	8	446.1	92.3	512.318		0	1	0								32.05	Eligible	Assumed alive				242	241			116	72		0	0	0	9.54892
1999-2000	8769	1	13	2048.94	3751.11		64	1	2	2	5	36.15	120.4	0.75	4.68	91.8115	38	29	345	181.7	537.364	0	1	1	1	0	0	0	0	0	1	1	36.15	Eligible	Assumed deceased	Diseases of heart (I00-I09, I11, I13, I20-I51)	No - Condition not listed as a multiple cause of death	No - Condition not listed as a multiple cause of death	235	235		No	140	77	0	0	0	0	9.6567
1999-2000	8776	2	13	25950.9	50713.3		61	1	0	1	1.45	33.94	124	1.28	4.65	85.2434	37	22	499.6		1048.94	0	0	0	0	0	0	0	0	0	1	1	33.94	Eligible	Assumed deceased	Malignt neoplasms (C00-C97)	No - Condition not listed as a multiple cause of death	No - Condition not listed as a multiple cause of death	192	192		No	134	80	0	0	0	0
1999-2000	8780	1	1	32227.9	68224.1		61	0	0	1	0.02	38.07	115.3	0.83	5.56	64.2463	23	16	333.1	101.6	646.731	0	0	1	0	0	0	0	0	0	2	1	38.07	Eligible	Assumed deceased	Malignt neoplasms (C00-C97)	No - Condition not listed as a multiple cause of death	No - Condition not listed as a multiple cause of death	171	169		No	122	71	0	0	0	0	9.30317
1999-2000	8784	2	6	1499.18	2131.74		68	0	2	0	1.16	38.06	117.2	0.91	6.21	91.3551	17	22	267.7	105.2	676.286	0	0	1	1	0	0	0	0	0	0	0	38.06	Eligible	Assumed alive				245	244		No	144	91	1	0	1	0	9.09851
1999-2000	8786	2	6	45527	87307.5		76	0	0	0	1.13	30.24	108.8	1.5	6.83	86.3628	20	23	267.7		2164.8	0	0	1	1	0	0	0	0	0	1	1	30.24	Eligible	Assumed deceased	Chronic lower respiratory diseases (J40-J47)	No - Condition not listed as a multiple cause of death	No - Condition not listed as a multiple cause of death	142	141		No	164	94	0	0	0	0
1999-2000	8788	1	2	19683.5	45983.7		30	1	1	2	2.23	39.76	123.9	0.94	4.58	108.491	21	18	404.5	91.8	706.696	0	0	1	0	0	0	0	0	0	2	3	39.76	Eligible	Assumed alive				232	231		No	115	74	1	0	0	0	8.1572
1999-2000	8803	1	6	11570.4	20026.1		21	1	2	2	3.97	30.09	109.9	1.28	5.12	138.765	54	31	463.9	98.5	524.444	0	0	1	0	0	0	0	0	0	0	3	30.09	Eligible	Assumed alive				229	228		No	121	74	0	0	0	0	8.31575
1999-2000	8806	2	12	50103.6	108015		49	0	0	2	5	33.8	103	1.76	5.82	80.016	28	23	291.5		513	0	0	1	0	0	0	0	0	0	1	3	33.8	Eligible	Assumed alive				243	242	no	No	115	72	0	0	0	0
1999-2000	8807	2	5	9256.53	18540.1		75	1	0	1		33.97	113.4	0.78	4.16	68.4134	16	21	303.3		405.263	1	1	1	1	1	0	0	0	1	1	2	33.97	Eligible	Assumed deceased	Diseases of heart (I00-I09, I11, I13, I20-I51)	Yes - Condition listed as a multiple cause of death	No - Condition not listed as a multiple cause of death	120	119		No	110	52	0	1	0	0
1999-2000	8816	2	12	37656.8	81825.3		27	1	0	2	3.59	38.44	139.5	1.11	5.61	108.24	123	63	487.7	110.7	353.333	0	0	1	1	0	0	0	0	0	0	0	38.44	Eligible	Assumed alive				243	242		No	137	78	0	0	0	0	9.02431
1999-2000	8819	1	7	33031.1	67922.9		51	0	0	2	4.44	40.88	121	1.04	5.59	78.8997	79	47	386.6		754	0	0	1	1	0	0	0	0	0	0	1	40.88	Eligible	Assumed alive				246	245	no	No	141	88	0	0	1	0
1999-2000	8821	2	8	13878.9	26626		48	0	1	1	5	33	102.5	1.31	5.77	92.891	16	17	243.9		287.28	0	0	1	1	0	0	0	0	0	0	0	33	Eligible	Assumed alive				246	246	no	No	153	95	0	0	0	0
1999-2000	8831	2	6	9710.77	17756.7		31	1	2	1	4.77	32.16	104.4	1.9	5.56	121.913	33	23	434.2		624.19	0	0	1	1	0	0	0	0	0	0	3	32.16	Eligible	Assumed alive				232	231		No	139	96	0	0	0	0
1999-2000	8846	2	1	49988.1	105511		40	1	0	2	2.35	34.45	111	0.91	4.01	98.793	31	25	255.8		384	1	0	1	0	1	0	0	0	0	1	3	34.45	Eligible	Assumed alive				237	236		No	115	64	1	0	0	0
1999-2000	8852	2	6	1313.76	2700.98		67	1	2	1	1.64	38.5	124.1	0.94	4.91	64.799	44	31	475.8	142.3	1195.38	0	1	1	1	0	0	0	0	0	1	3	38.5	Eligible	Assumed alive				244	243		No	157	91	0	0	0	0	9.4688
1999-2000	8861	1	7	7665.94	13382.8		61	0	1	1	2.53	40.69	118	1.14	4.65	53.0697	11	16	333.1		286.375	0	1	1	1	0	0	0	0	0	1	1	40.69	Eligible	Assumed deceased	Influenza and pneumonia (J09-J18)	Yes - Condition listed as a multiple cause of death	No - Condition not listed as a multiple cause of death	131	130		No	132	68	0	0	1	1
1999-2000	8864	1	9	25963.9	53859.9		69	1	0	2		37.01	127	1.5	5.56	88.6428	24	22	285.5	105.8	320.192	0	0	1	1	0	0	0	0	0	1	3	37.01	Eligible	Assumed deceased	Chronic lower respiratory diseases (J40-J47)	No - Condition not listed as a multiple cause of death	Yes - Condition listed as a multiple cause of death	164	164		No	106	43	0	0	1	0	9.45734
1999-2000	8866	2	12	47399.7	98053.4		43	1	0	1	3.81	34.15	110.5	1	4.45	96.7329	41	36	398.5		368.182	1	0	1	1	1	0	0	0	0	1	1	34.15	Eligible	Assumed alive				243	242		No	111	83	0	0	1	0
1999-2000	8880	1	11	18153.6	37161.8		31	0	1	2	0.89	41.88	127.4	1.56	4.68	104.673	16	16	327.1	105.7	579.214	0	0	0	0	0	0	0	0	0	0		41.88	Eligible	Assumed alive				230	229	no	No	103	77	0	0	0	0	8.0618
1999-2000	8881	2	9	3691.63	7180.08		72	1	1	1	2.67	31.31	109.6	0.95	3.83	80.7723	15	16	303.3	68.8	689.412	1	1	1	1	1	0	1	1	0	0	2	31.31	Eligible	Assumed deceased	Diabetes mellitus (E10-E14)	Yes - Condition listed as a multiple cause of death	Yes - Condition listed as a multiple cause of death	66	65		No	111	50	0	0	1	1	8.03787
1999-2000	8897	2	6	55812.3	110460		43	1	0	2	4.68	35.84	117	1.31	5.97	85.6575	53	34	511.5	96.5	453.333	0	0	1	0	0	0	0	0	0	1	3	35.84	Eligible	Assumed alive				233	232		No	121	80	0	0	0	0	8.62999
1999-2000	8900	2	13	1805.63	2967.77		18	0	2		5	33.19	95.3	1.45	4.91	115.844	15	17	374.7		664.308		0	0	0								33.19	Eligible	Assumed alive				243	242	no		110	67	0	0	0	0
1999-2000	8915	2	5	15729.1	33025.5		31	1	1	1	1.14	33.8	103.9	0.8	3.67	121.661	40	38	374.7	91.6	222.133	0	0	1	0	0	0	0	0	0	0	1	33.8	Eligible	Assumed alive				242	241		No	117	66	0	0	0	0	9.1226
1999-2000	8917	1	7	10690.4	19796.6		52	0	1	2	1.27	36.39	102.5	1.31	4.42	133.142	11	12	166.5	163.2	805.35	0	1	0	0	0	0	0	0	0	0	0	36.39	Eligible	Assumed alive				246	245	no	No	126	69	0	0	0	1	8.35307
1999-2000	8919	1	7	13445.6	34377.8		38	1	1	1	3.52	40.25	141.2	1.09	4.89	115.823	16	15	291.5	88.2	566.667	0	0	0	0	0	0	0	0	0	2	1	40.25	Eligible	Assumed alive				246	245		No	106	69	0	0	0	0	8.2751
1999-2000	8920	2	12	14144.8	26716.9		40	0	1	2		30.37		1.37	4.89	135.508	12	16	243.9	88.3	122.182	0	0	0	1	0	0	0	0	0	0	3	30.37	Eligible	Assumed alive				243	242	no	No	120	84	0	0	0	0	7.57178
1999-2000	8925	2	11	41048.2	96482.3		24	0	0	2		48.96	131.4	1.22	4.97	111.063	21	17	327.1		955.263	0	0	1	0	0	0	0	0	0	0	3	48.96	Eligible	Assumed alive				230	230	no	No	128	80	1	0	0	0
1999-2000	8932	2	3	35696.3	69863.3		51	1	0	2	0.15	35.31	124.5	1.06	6.47	105.934	30	26	434.2	98.1	428.571	0	0	1	0	0	0	0	0	0	0	0	35.31	Eligible	Assumed alive				248	247		No	113	78	0	0	0	0	8.69686
1999-2000	8946	1	3	10836.5	20467.5		37	0	2	0	2.69	32.76	107.1	0.71	5.25	120.053	19	33	327.1	100.4	654.105	0	0	1	0	0	0	0	0	0	0	0	32.76	Eligible	Assumed alive				237	237	no	No	117	76	0	0	0	0	9.44147
1999-2000	8947	2	2	1576.75	2166.12		74	0	2	1		47.4	142.7	1.16	4.09	21.7683	14	18	392.6		929.333	1	1	1	1	0	0	1	0	0	0	1	47.4	Eligible	Assumed deceased	Diabetes mellitus (E10-E14)	Yes - Condition listed as a multiple cause of death	No - Condition not listed as a multiple cause of death	109	108		No	144	55	0	0	0	0
1999-2000	8952	2	10	20690.5	53305.2		31	1	1	1	1.63	34.98	111.5	1.65	5.17	107.732	31	30	350.9	95.5	270.111	0	0	1	1	0	0	0	0	0	2	3	34.98	Eligible	Assumed alive				235	235		No	140	77	0	0	0	0	8.49095
1999-2000	8954	1	12	2100.83	3050.38		19	0	2		2.05	40.6	127.2	1	4.14	115.033	26	20	220.1		432.931		0	1	0								40.6	Eligible	Assumed alive				240	239	no		132	55	0	0	0	0
1999-2000	8955	1	3	9036.38	16914.3		22	1	2	0	0.84	36.67	111.3	1.06	5.02	112.109	24	21	362.8		553.28	0	0	0	0	0	0	0	0	0	2	3	36.67	Eligible	Assumed alive				239	239		No	120	84	0	0	0	0
1999-2000	8957	1	9	57405.6	116263		45	1	0	2	5	38.77	126.4	0.86	4.53	110.494	40	20	249.8		310.556	1	1	1	1	1	0	0	0	0	0	0	38.77	Eligible	Assumed alive				230	229		No	116	76	0	1	1	1
1999-2000	8964	2	7	42388.3	91665.1		40	1	3	2	5	36.51	123.3	1.17	6.49	98.793	56	25	487.7	92.2	679.4	0	0	1	1	0	0	0	0	0	0		36.51	Eligible	Assumed alive				246	244		No	130	99	0	0	0	0	8.97248
1999-2000	8966	1	3	2454.79	3107.62		85	0	2	0				1.21	4.58	43.037	18	23	303.3	119.1	991.455	0	0	1	1	0	0	0	0	0	0			Eligible	Assumed deceased	Diseases of heart (I00-I09, I11, I13, I20-I51)	No - Condition not listed as a multiple cause of death	No - Condition not listed as a multiple cause of death	7	6		No	166	70	0	0	1	0	8.91513
1999-2000	8968	1	2	32533.4	72040.1		65	0	0	1	3.12	33.18	99.8	1.42	6.98	83.27	19	21	327.1	97.5	254.4	0	0	1	1	0	0	0	0	0	1	0	33.18	Eligible	Assumed alive				232	231		No	147	76		0	1	0	9.33774
1999-2000	8971	1	12	1162.65	2244.87		61	1	2	0		31.66	114.4	0.73	4.29	104.773	24	42	434.2	123.7	260.87	1	1	1	1	0	1	1	1	0	1	3	31.66	Eligible	Assumed deceased	Influenza and pneumonia (J09-J18)	No - Condition not listed as a multiple cause of death	No - Condition not listed as a multiple cause of death	116	114		No	141	70	1	0	1	0	10.2384
1999-2000	9006	2	1	38116.5	76359		54	1	0	1	3.2	32.49	110.1	0.83	4.53	89.5397	34	23	345	81.9	499.636	1	0	1	0	0	0	0	0	1	2	2	32.49	Eligible	Assumed deceased	Malignt neoplasms (C00-C97)	No - Condition not listed as a multiple cause of death	No - Condition not listed as a multiple cause of death	99	99		No	112	69	0	0	0	0	8.50814
1999-2000	9022	1	2	2659.85	4053.49		18	0	2		0.24	41.16	111.1	1.16	5.53	129.799	19	26	309.3		625.571		0	1	0								41.16	Eligible	Assumed alive				232	231	no		107	64	0	0	0	0
1999-2000	9025	1	4	7517.52	13172.8		44	1	2	2	3.83	32.88	109.7	1.04	5.15	96.0557	39	31	499.6		916.238	0	0	0	1	0	0	0	0	0	1	3	32.88	Eligible	Assumed alive				246	245		No	142	99	0	0	0	0
1999-2000	9031	1	7	9695.63	18709.6		40	1	1	1	3.26	58.13	156	1.45	5.09	63.0379	36	34	345		323.84	0	1	0	1	0	0	0	0	0	0	0	58.13	Eligible	Assumed deceased	All other causes (residual)	No - Condition not listed as a multiple cause of death	No - Condition not listed as a multiple cause of death	100	99		No				0	1	1
1999-2000	9037	1	13	1174.04	2038.65		64	0	2	0		35.1	120.3	0.92	6.21	62.9066	17	18	309.3		964.935	1	1	1	1	1	0	0	0	0	1		35.1	Eligible	Assumed deceased	Cerebrovascular diseases (I60-I69)	No - Condition not listed as a multiple cause of death	No - Condition not listed as a multiple cause of death	128	127		No	175	81	0	0	0	1
1999-2000	9040	1	12	3346.65	4597.61		68	0	2	0	0.06	31.04	95.4	1.06	6.36	91.3551	40	41	267.7	234.4	354.96	0	1	1	1	0	0	0	0	0	0	2	31.04	Eligible	Assumed alive				240	239		No	143	42	0	0	0	0	10.1014
1999-2000	9043	2	11	3886.87	8367.43		19	1	1		2.1	35.33	96.9	1.44	5.22	117.207	62	53	303.3		284.267		0	1	1								35.33	Eligible	Assumed alive				232	231			117	90	0	0	0	0
1999-2000	9044	2	2	9749.58	17346.4		20	0	2	1	1.05	33.17	94.8	1.26	4.91	127.988	23	21	327.1		897	0	0	1	0	0	0	0	0	0	1	3	33.17	Eligible	Assumed alive				246	245	no	No	115	72	0	0	0	0
1999-2000	9048	1	11	48663.5	97198.9		59	0	0	1	1.77	31.93	102.5	0.76	6.34	74.5881	33	25	321.2		562.074	0	0	1	1	0	0	0	0	0	0	0	31.93	Eligible	Assumed alive				231	231	no	No	139	86	0	0	0	0
1999-2000	9064	1	1	25248.5	54253.7		67	0	0	0	0.84	33.44	109.4	0.87	6.57	54.5425	17	17	380.7		414	0	0	1	1	0	0	0	0	0	0	0	33.44	Eligible	Assumed alive				232	231		No	145	69	0	1	0	0
1999-2000	9065	1	7	12612.6	23822.9		46	0	1	2	1.94	35.95	109.4	1.17	5.25	109.698	17	21	315.2		494	0	0	1	0	0	0	0	0	0	1	2	35.95	Eligible	Assumed alive				231	230	no	No	121	71		0	0	0
1999-2000	9068	2	9	11562.2	26789.4		30	0	1	2	2.12	45.83	112.5	1.48	6.03	81.5377	25	25	416.4		266.516	0	0	1	0	0	0	0	0	0	0	2	45.83	Eligible	Assumed alive				239	238	no	No	138	86	0	0	0	0
1999-2000	9069	2	2	59361.1	124601		40	1	0	2	5	47.32	149.9	0.84	4.27	108.671	34	23	523.4	152.3	491.486	0	1	1	0	0	0	0	0	0	0	3	47.32	Eligible	Assumed alive				246	245		No	131	77	0	0	0	0	9.82987
1999-2000	9073	1	9	40335.6	90116.7		35	0	0	2	4.11	36.27	102.5	1.22	6.1	121.751	14	12	309.3		1509.33	0	0	1	0	0	0	0	0	0	0	2	36.27	Eligible	Assumed alive				230	229	no	No	111	69	0	0	0	0
1999-2000	9074	2	2	16944.5	39656.6		19	0	0		1.46	32.32	104.3	1.1	6.31	128.89	20	22	285.5		520.763		0	1	0								32.32	Eligible	Assumed deceased	Accidents (unintentiol injuries) (V01-X59, Y85-Y86)	No - Condition not listed as a multiple cause of death	No - Condition not listed as a multiple cause of death	132	131	no		119	51	0	0	0	0
1999-2000	9087	2	10	43634.3	92662		54	1	0	1	0.44	44.43	142.8	1.65	6.23	70.995	26	21	374.7		1089.47	0	0	1	1	0	0	0	0	0	0	0	44.43	Eligible	Assumed deceased	Diseases of heart (I00-I09, I11, I13, I20-I51)	No - Condition not listed as a multiple cause of death	No - Condition not listed as a multiple cause of death	207	206		No	146	82	1	0	1	0
1999-2000	9091	2	10	16579.3	29002.7		83	0	0	2	4.25	30.2		1.7	7.47	73.3795	33	27	374.7		757.133	0	0	1	1	0	0	0	0	0	0		30.2	Eligible	Assumed deceased	All other causes (residual)	No - Condition not listed as a multiple cause of death	No - Condition not listed as a multiple cause of death	148	148		No			0	0	1	0
1999-2000	9097	1	1	34241.3	78198.3		56	1	0	1	5	36.12	113.3	1.14	5.61	88.2906	19	15	279.6	96.9	454	0	0	1	0	0	0	0	0	0	1	2	36.12	Eligible	Assumed alive				233	232		No	134	79	1	0	0	0	9.50815
1999-2000	9101	2	5	40903.8	88358.6		25	1	0	2	3.11	34.92	115.9	0.72	4.19	87.0362	37	31	404.5	100.5	295.833	0	0	1	1	0	0	0	0	0	0	3	34.92	Eligible	Assumed deceased	Malignt neoplasms (C00-C97)	No - Condition not listed as a multiple cause of death	No - Condition not listed as a multiple cause of death	195	195		No	126	90	0	0	0	0	9.12102
1999-2000	9102	1	5	63276.4	134189		42	1	0	2	4.34	31.09	104.6	1.29	5.51	97.4148	51	30	398.5	98.7	246.815	0	0	1	0	0	0	0	0	0	0	3	31.09	Eligible	Assumed alive				235	234		No	129	70	0	0	0	0	9.20224
1999-2000	9126	2	8	12217.3	25365.7		58	1	1	2		30.07	105	1.03	7.27	65.6859	22	24	315.2		324.414	0	0	1	0	0	0	0	0	0	2	2	30.07	Eligible	Assumed alive				245	244		No	99	77	0	0	0	0
1999-2000	9130	2	8	16097.7	37260.8		37	0	1	1	0.62	46.67	133.5	1.63	5.77	100.353	18	24	529.4	114.7	1273.48	0	0	1	1	0	0	0	0	0	0		46.67	Eligible	Assumed alive				245	244	no	No	155	104	0	0	1	0	8.54898
1999-2000	9149	2	1	22434.6	38816.4		77	1	0	2	4.52	30.7	104.5	1.26	4.24	76.1813	25	24	291.5		368.211	1	0	1	1	1	1	0	1	0	1	1	30.7	Eligible	Assumed deceased	Malignt neoplasms (C00-C97)	No - Condition not listed as a multiple cause of death	No - Condition not listed as a multiple cause of death	37	37		No	148	50	0	1	1	0
1999-2000	9154	2	7	22393.2	47404.8		60	0	3	1	0.83	35.3	103	1.67	5.9	96.636	19	20	267.7	85	438.286	0	0	1	1	0	0	0	0	0	2	0	35.3	Eligible	Assumed alive				246	245		No	122	58	0	0	0	0	8.26036
1999-2000	9155	1	9	15026	30277.5		44	1	1	2	5	31.12	115.7	1.18	4.01	79.5691	41	35	362.8		1372	0	0	0	0	0	0	0	0	0	0	2	31.12	Eligible	Assumed alive				230	230		No	111	61	0	0	0	0
1999-2000	9187	2	4	13359.3	27736.8		54	1	1	2	5	30.51	99.7	1.11	4.94	61.9474	28	26	594.8	160	688.696	0	1	1	1	0	0	0	0	0	2	2	30.51	Eligible	Assumed alive				237	236		No	120	70	0	1	1	1	9.37924
1999-2000	9194	1	7	5926.83	11789.3		81	0	1	1	1.41	36.24	126.8	1.87	7.32	73.6714	12	21	267.7	128.4	244.235	0	1	1	1	0	0	0	0	0	1	1	36.24	Eligible	Assumed deceased	All other causes (residual)	No - Condition not listed as a multiple cause of death	No - Condition not listed as a multiple cause of death	71	71		No	210	22	0	0	0	0	9.08198
1999-2000	9195	1	2	14023.5	30005.6		19	0	3		0.44	34.53	99.4	1.11	5.12	128.89	24	21	368.8		1038.75		0	1	0								34.53	Eligible	Assumed alive				232	231	no		101	72	1	0	0	0
1999-2000	9196	2	9	12616.9	24327.3		44	0	1	2	0.23	35.49	105.2	1.65	5.48	111.25	19	16	321.2	94	640	0	0	1	0	0	0	0	0	0	2	3	35.49	Eligible	Assumed alive				239	238	no	No	108	64	0	0	0	0	8.69433
1999-2000	9207	1	6	1436.8	2400.48		66	1	2	0	1.5	33.3	118.2	0.87	5.4	90.5306	26	21	416.4	108	372.727	0	0	1	1	0	0	0	0	0	1	1	33.3	Eligible	Assumed deceased	Nephritis, nephrotic syndrome and nephrosis (N00-N07, N17-N19, N25-N27)	No - Condition not listed as a multiple cause of death	No - Condition not listed as a multiple cause of death	1	1		No	165	81	0	0	1	0	9.42706
1999-2000	9210	1	5	31568.2	61449		68	0	0	2	5	35.4	113.6	1.56	5.53	81.5335	31	28	321.2	106.6	562.333	0	0	1	1	0	0	0	0	0	0	2	35.4	Eligible	Assumed alive				235	235		No	140	79	0	0	0	0	8.33265
1999-2000	9219	2	5	39638.9	79485.7		52	0	0	2	3.11	40.72	118.4	0.98	3.83	102.222	24	23	285.5	152.6	835.059	0	1	1	1	0	0	0	0	0	0	2	40.72	Eligible	Assumed alive				239	238	no	No	113	77	0	0	1	0	9.59736
1999-2000	9227	2	1	48305.9	102250		34	1	0	1	4.98	40.17	124	0.89	4.99	81.7039	57	51	404.5		611.6	0	0	1	0	0	0	0	0	0	1	2	40.17	Eligible	Assumed alive				237	236		No	117	78		0	0	0
1999-2000	9229	1	6	5351.28	9189.26		48	0	2	0	2.35	33.29	103.4							94.5	723.522	0	0	0	0	0	0	0	0	0	2	3	33.29	Eligible	Assumed alive				229	228	no	No	131	79	0	0	0	0
1999-2000	9231	2	2	8105.01	14397.6		39	0	2	1	3.01	33.06	95.4	1.28	5.48	59.4534	17	19	291.5	85.8	761.538	0	0	1	1	0	0	0	0	0	1	2	33.06	Eligible	Assumed alive				241	240	no	No	105	75	0	0	1	0	8.38384
1999-2000	9243	1	11	12167.5	20007.2		85	1	0	0	0.69	35.03	122.3	1.31	5.43	47.0038	19	22	517.5		512.615	1	0	1	1	0	0	0	1	0	1	0	35.03	Eligible	Assumed deceased	Diseases of heart (I00-I09, I11, I13, I20-I51)	No - Condition not listed as a multiple cause of death	Yes - Condition listed as a multiple cause of death	20	19		No	170	60	1	0	1	0
1999-2000	9247	1	3	2132.61	3434.51		62	1	2	0	0.9	39.99	126.8	0.83	5.04	74.9551	23	17	327.1		555.143	1	1	1	1	0	0	0	0	1	0	1	39.99	Eligible	Assumed deceased	Chronic lower respiratory diseases (J40-J47)	No - Condition not listed as a multiple cause of death	No - Condition not listed as a multiple cause of death	196	195		No	144	77		1	1	1
1999-2000	9254	3	1	23233.9	41687.4		65	1	0	2	4.86	30.61	105.2	1.06	4.63	73.392	24	19	392.6		421.333	1	1	1	1	0	0	0	0	1	0	2	30.61	Eligible	Assumed deceased	Diseases of heart (I00-I09, I11, I13, I20-I51)	No - Condition not listed as a multiple cause of death	No - Condition not listed as a multiple cause of death	144	143		No	152	90	0	1	1	0
1999-2000	9256	2	1	39761.9	82360.6		53	0	0	2	5	40.76	113.1	1.67	6.13	90.5936	19	19	356.9	86.4	459.235	0	0	1	1	0	0	0	0	0	1	1	40.76	Eligible	Assumed alive				236	235	no	No			0	0	1	0	8.38096
1999-2000	9267	2	6	2018.78	3306.68		62	1	2	2	4	38.58	127.9	1.54	5.9	98.0567	25	25	475.8	109.8	184.421	0	0	1	1	0	0	0	0	0	2	3	38.58	Eligible	Assumed alive				244	243		No	144	86	0	0	0	0	8.7591
1999-2000	9276	1	12	2318.49	3347.93		18	0	2		1.29	37.38	114.2	1.02	6.59	99.4833	46	28	434.2		1173		0	1	0								37.38	Eligible	Assumed alive				240	239	no		136	65	0	0	0	0
1999-2000	9277	2	12	37973.7	76146.5		54	0	0	2	3.59	30.98	91.6	2.45	7.01	67.4844	14	19	255.8		221.667	0	0	1	0	0	0	0	0	0	0	2	30.98	Eligible	Assumed alive				242	242	no	No	130	83	0	1	0	0
1999-2000	9279	1	4	6556.11	13350.1		51	0	2	0	1.32	32.92	97	1.01	3.96	68.9217	18	23	374.7		308	0	0	1	0	0	0	0	0	0	0	3	32.92	Eligible	Assumed alive				247	246	no	No	119	77	0	0	0	0
1999-2000	9293	1	13	7710.12	14056		22	0	2	2	1.91	36.21	110.8	1.06	5.22	133.393	16	17	226	91.1	926.571	0	0	1	0	0	0	0	0	0	0	2	36.21	Eligible	Assumed alive				232	231	no	No	128	75	0	0	0	0	8.51016
1999-2000	9301	1	12	18766.9	47765.1		18	0	0		0.96	33.02	94.5	1.55	4.91	115.844	24	21	303.3	89.9	404.4		0	0	0								33.02	Eligible	Assumed alive				242	241	no		121	59	0	0	0	0	8.18758
1999-2000	9303	2	12	6952.66	11645		74	0	1	1	2.51	31.47	100.7	1.11	6.31	77.3845	20	22	362.8		870.435	0	0	1	1	0	0	0	0	0	1	3	31.47	Eligible	Assumed deceased	All other causes (residual)	No - Condition not listed as a multiple cause of death	Yes - Condition listed as a multiple cause of death	220	220		No	158	59	1	0	1	0
1999-2000	9306	2	1	46627.8	89423.8		44	0	0	1	1.79	41.63	122.2	1.11	6.83	108.131	21	21	362.8		1051.43	0	0	1	1	0	0	0	0	0	0	1	41.63	Eligible	Assumed alive				236	235	no	No	111	72	0	0	1	0
1999-2000	9313	1	6	9029.94	15850.9		24	0	2	0	1.14	31.44	91.5	1.39	2.95	124.442	23	28	243.9		1252	0	0	0	0	0	0	0	0	0	0	0	31.44	Eligible	Assumed alive				229	229	no	No	112	65	0	0	0	0
1999-2000	9316	2	7	14915.6	31944.9		72	1	3	0	1.64	38.32	131.4	1	4.45	62.5626	50	37	339		448.276	0	1	1	1	0	0	0	0	0	0	2	38.32	Eligible	Assumed deceased	All other causes (residual)	No - Condition not listed as a multiple cause of death	No - Condition not listed as a multiple cause of death	98	97		No	138	78	0	0	1	0
1999-2000	9323	1	11	59213.1	139357		38	0	0	1	3.53	30.13	96.8	1.53	6.23	86.4441	35	28	345		246.512	0	0	1	0	0	0	0	0	0	2	3	30.13	Eligible	Assumed alive				230	229	no	No	112	80	0	0	0	0
1999-2000	9324	1	13	4809.8	7772.19		46	0	2	2	4.32	32.78	98.8	1.57	5.95	95.1596	13	17	190.3		690.083	0	0	1	0	0	0	0	0	0	0	2	32.78	Eligible	Assumed alive				236	236	no	No	116	78	0	0	0	0
1999-2000	9331	2	7	7768	15090.5		73	0	1	0	1.5	35.91	116.4	1.39	4.84	60.2804	8	15	422.3	152.2	473.455	0	1	0	1	0	0	0	0	0	0	0	35.91	Eligible	Assumed deceased	All other causes (residual)	Yes - Condition listed as a multiple cause of death	Yes - Condition listed as a multiple cause of death	89	88		No	117	72	0	0	0	0	9.05055
1999-2000	9332	2	13	39004.8	80832.7		55	1	0	2	4.97	34.35	114.1	1.28	5.97	88.913	43	39	362.8		1034.57	0	0	1	1	0	0	0	0	0	1	1	34.35	Eligible	Assumed alive				235	235		No	120	73	0	0	0	0
1999-2000	9339	2	5	39638.9	80224		56	0	0	2	4.79	31.23	105.5	0.5	4.94	88.7044	29	17	208.2	371.4	371.25	0	1	1	1	0	0	0	0	0	0		31.23	Eligible	Assumed deceased	Cerebrovascular diseases (I60-I69)	No - Condition not listed as a multiple cause of death	No - Condition not listed as a multiple cause of death	191	190	no	No	156	97		0	0	0	10.8731
1999-2000	9341	2	1	23581.1	43317.9		71	0	0	1	2.67	30.11	109.1	1.51	7.68	89.4501	18	20	220.1		746.583	0	0	1	0	0	0	0	0	0	0	1	30.11	Eligible	Assumed alive				237	236		No	107	66	0	0	0	0
1999-2000	9343	1	12	12350.7	19156.5		36	1	2	1	1.77	36.59	116.6	0.98	7.14	111.768	48	27	386.6	103.7	404.444	0	0	1	1	0	0	0	0	0	1	2	36.59	Eligible	Assumed alive				242	242		No	127	93	0	0	0	0	9.43729
1999-2000	9344	1	7	6548.41	11789.3		78	0	1	0	0.99	36.28	113.8	2.18	4.78	52.1127	15	18	553.2		211	1	1	0	1	1	0	0	0	0	0	1	36.28	Eligible	Assumed deceased	Diseases of heart (I00-I09, I11, I13, I20-I51)	No - Condition not listed as a multiple cause of death	No - Condition not listed as a multiple cause of death	128	127		No	152	58	0	0	1	1
1999-2000	9349	2	6	10602.1	19723.6		34	1	2	1	1.24	32.28	105.5	1.21	5.15	103.046	71	44	345	92.8	476.409	0	0	1	1	0	0	0	0	0	1	3	32.28	Eligible	Assumed alive				232	230		No	135	93	0	0	0	0	9.06841
1999-2000	9353	2	2	55590.4	117669		32	1	0	1	5	32.93	107.8	1.08	4.16	104.504	36	25	493.7	89.9	312.75	0	0	1	1	0	0	0	0	0	2	3	32.93	Eligible	Assumed alive				246	245		No	147	72	0	0	0	0	8.87445
1999-2000	9374	2	12	24662	52570.1		25	0	1	2	1.24	33.32	97.6	1.42	4.06	127.135	17	18	350.9		747.333	0	0	0	0	0	0	0	0	0	0	3	33.32	Eligible	Assumed alive				242	241	no	No	119	85	0	0	0	0
1999-2000	9377	1	9	18914.3	43780.3		28	0	1	1	0.36	53.01	136.6	1.05	3.67	106.903	13	15	333.1		539.143	0	0	1	1	0	0	0	0	0	0		53.01	Eligible	Assumed alive				230	229	no	No			0	0	0	0
1999-2000	9378	2	10	28059.4	51401.2		73	0	0	1	1.76	31.24	103.1	1.22	7.06	52.2915	25	29	315.2		448.8	0	0	1	0	0	0	0	0	0	0	1	31.24	Eligible	Assumed deceased	Cerebrovascular diseases (I60-I69)	No - Condition not listed as a multiple cause of death	No - Condition not listed as a multiple cause of death	159	158		No	139	66	1	0	0	0
1999-2000	9381	2	1	36394.8	72755.4		51	1	0	1	1.59	30.4	112.4	0.72	7.11	105.934	18	16	321.2	225	866.667	0	1	1	1	0	0	0	0	0	2	1	30.4	Eligible	Assumed deceased	All other causes (residual)	No - Condition not listed as a multiple cause of death	Yes - Condition listed as a multiple cause of death	230	229		No	134	77	0	0	0	0	11.0164
1999-2000	9382	1	9	16782.7	31847.1		47	0	1	1		47.59	123.3	2.24	5.12	122.052	17	20	237.9	83.6	292.5	0	0	0	0	0	0	0	0	0	0	1	47.59	Eligible	Assumed alive				230	228	no	No	120	76	0	0	0	0	7.81043
1999-2000	9405	1	6	51936.3	105752		46	1	0	1	1.51	35.96	131.8	0.76	6.65	5.24768	18	17	303.3	102.3	881.778	0	0	1	1	0	0	0	0	0	2	1	35.96	Eligible	Assumed deceased	All other causes (residual)	Yes - Condition listed as a multiple cause of death	No - Condition not listed as a multiple cause of death	68	67		No	125	86	1	0	1	0	10.0939
1999-2000	9412	1	11	11604.7	19565.1		39	0	2	2	4.19	31.5	103	1	5.28	111.997	24	26	339	89.5	975.526	0	0	1	1	0	0	0	0	0	2	3	31.5	Eligible	Assumed alive				230	229	no	No	130	75	0	0	0	0	9.59715
1999-2000	9414	1	1	12742.8	23509		53	0	1	2		34.61	117.6	1.06	4.71	123.682	57	45	267.7		190.323	0	1	1	0	0	0	0	0	0	0	0	34.61	Eligible	Assumed deceased	All other causes (residual)	Yes - Condition listed as a multiple cause of death	No - Condition not listed as a multiple cause of death	128	128	no	No	116	75	0
1999-2000	9421	2	3	7847.05	13252.5		34	0	2	0	0.22	33.79	113.6	1.58	3.88	131.064	44	44	208.2		402.875	0	0	0	0	0	0	0	0	0	0	1	33.79	Eligible	Assumed alive				248	247	no	No	107	72	0	0	0	0
1999-2000	9423	1	6	2514.54	4867.13		60	1	2	1	1.44	31.59	108.4	1.02	4.78	85.8443	42	31	446.1		380.714	1	0	1	1	0	0	0	0	1	1	2	31.59	Eligible	Assumed deceased	Diseases of heart (I00-I09, I11, I13, I20-I51)	No - Condition not listed as a multiple cause of death	Yes - Condition listed as a multiple cause of death	38	36		No	166	86	0	0	1	0
1999-2000	9424	1	12	2178.41	4228.97		66	0	2	1	1.33	30.19	99.7	1.23	5.46	92.6476	94	60	362.8	131.1	387.6	0	1	1	1	0	0	0	0	0	1	3	30.19	Eligible	Assumed deceased	Diseases of heart (I00-I09, I11, I13, I20-I51)	No - Condition not listed as a multiple cause of death	Yes - Condition listed as a multiple cause of death	202	201		No	171	92	0	0	0	0	8.92775
1999-2000	9434	1	6	9434.41	17985.4		39	0	2	2	0	30.05	102.2	0.96	5.92	118.378	11	17	350.9		1594.67	0	0	1	0	0	0	0	0	0	1	1	30.05	Eligible	Assumed alive				229	229	no	No	120	79	0	0	0	0
1999-2000	9445	1	3	1556.68	3021.99		69	0	2	0	0.98	35.36	128.4	1.2	5.56	90.7156	32	28	374.7		244	0	1	1	1	0	0	0	0	0	0	0	35.36	Eligible	Assumed deceased	All other causes (residual)	Yes - Condition listed as a multiple cause of death	Yes - Condition listed as a multiple cause of death	205	204		No	127	71	0	0	1	1
1999-2000	9449	2	4	13396.3	25258.1		49	0	1	1	4	30.81	102.5	1	5.51	80.5755	14	17	315.2		551.85	0	0	1	0	0	0	0	0	0	0	1	30.81	Eligible	Assumed alive				237	235	no	No	107	61	0	0	0	0
1999-2000	9451	2	11	17317	31809		46	0	1	1	0.18	39.02	116.4	2.01	6.28	122.912	12	19	291.5		194.944	0	0	1	1	0	0	0	0	0	2	1	39.02	Eligible	Assumed alive				231	230	no	No	157	98		0	0	0
1999-2000	9459	2	13	1249.5	2111.02		61	1	2	1	2.71	30.08	99.8	0.82	5.09	93.7669	36	29	440.2		560	0	0	1	1	0	0	0	0	0	1	2	30.08	Eligible	Assumed alive				244	244		No	144	91	0	0	0	0
1999-2000	9470	1	10	56876.8	117274		42	0	0	1	2.49	30.76	105.4	1.18	4.89	97.8714	33	31	392.6	92.2	828	0	0	1	1	0	0	0	0	0	0	1	30.76	Eligible	Assumed alive				248	246	no	No	134	90	0	0	1	0	8.54034
1999-2000	9477	1	8	21478.7	45194		66	0	0	2	2.71	33.23	102.2	1.74	5.4	71.0091	13	20	303.3	106	511.588	0	0	1	1	0	0	0	0	0	0	3	33.23	Eligible	Assumed alive				242	241		No	168	67	0	0	1	0	8.41294
1999-2000	9482	1	7	45912.5	105607		41	0	0	2	5	33.68	102	1.42	3.96	116.726	15	15	255.8		333	0	0	0	0	0	0	0	0	0	0	2	33.68	Eligible	Assumed alive				245	244	no	No	112	70		0	0	0
1999-2000	9494	2	1	24697	51231.7		61	1	0	1	1.78	34.44	114.3	0.97	3.54	67.5885	40	24	356.9		959.5	0	0	1	1	0	0	0	0	0	0	1	34.44	Eligible	Assumed deceased	Alzheimer's disease (G30)	No - Condition not listed as a multiple cause of death	No - Condition not listed as a multiple cause of death	215	214		No	129	72	0	1	0	0
1999-2000	9502	1	10	27517	52715.7		66	0	0	1	2.49	31.77	113.2	1.14	6.59	82.6871	21	24	249.8	264.1	343.913	0	1	1	0	0	0	0	0	0	1	1	31.77	Eligible	Assumed deceased	Malignt neoplasms (C00-C97)	No - Condition not listed as a multiple cause of death	No - Condition not listed as a multiple cause of death	43	42		No	115	57	0	0	0	0	10.1964
1999-2000	9516	2	2	9990.14	19548.5		25	0	2	1	1.8	42.44	125.1	0.87	4.19	94.7098	26	22	404.5		701.25	0	0	1	1	0	0	0	0	0	0	3	42.44	Eligible	Assumed alive				245	244	no	No	124	90	0	0	0	0
1999-2000	9519	3	1	28782.9	59707.5		66	1	0	1	3.39	35.32	119.5	1.17	4.99	72.8783	29	27	392.6		650.133	0	0	1	1	0	0	0	0	0	1	2	35.32	Eligible	Assumed alive				241	241		No	165	74	0	1	1	0
1999-2000	9528	2	1	12456.1	26380.4		33	0	1	1		33.41	102.7	1.02	4.42	103.213	13	16	232		130.452	0	0	1	0	0	0	0	0	0	0	3	33.41	Eligible	Assumed alive				236	235	no	No	116	74	0	0	0	0
1999-2000	9532	1	10	3589.04	6871.03		64	0	2	1	5	34.15	106.1	1.14	5.84	72.0138	21	23	309.3	96.2	378.667	0	0	1	0	0	0	0	0	0	0	3	34.15	Eligible	Assumed alive				248	248		No	134	78	1	0	0	0	9.14628
1999-2000	9535	2	11	30696.3	65374.4		60	0	0	1	4.07	31.5	98.3	1.85	9.57	57.2915	10	19	333.1	114.7	589.091	0	0	1	1	0	0	0	0	0	0	2	31.5	Eligible	Assumed alive				229	229		No	153	67	0	0	0	0	9.17314
1999-2000	9537	1	3	14484.7	27506.8		24	1	2	2		30.56	100.2	1.6	6.44	97.8881	52	33	404.5	89.9	465.778	0	0	1	0	0	0	0	0	0	2	3	30.56	Eligible	Assumed alive				238	237		No	115	75	0	0	0	0	8.22439
1999-2000	9548	1	11	17474.3	37108.5		50	1	0	1	1.51	34.21	124	0.98	5.61	92.0913	26	18	368.8	103.4	626.889	0	0	1	1	0	0	0	0	0	2	3	34.21	Eligible	Assumed deceased	All other causes (residual)	No - Condition not listed as a multiple cause of death	No - Condition not listed as a multiple cause of death	32	31		No	123	91		0	0	0	8.86544
1999-2000	9560	1	3	5256.97	10210.6		49	1	2	0	1.75	34.53	116	1	4.84	107.433	37	31	333.1	102.1	243.04	1	0	1	1	0	0	1	0	0	1	2	34.53	Eligible	Assumed alive				248	248		No	101	76	0	1	1	0	8.83808
1999-2000	9599	2	2	1078.57	1666.72		66	1	2	0		35.7	123.1	1.08	7.11	90.5306	68	42	493.7	99.7	348.952	0	0	1	1	0	0	0	0	0	0	3	35.7	Eligible	Assumed deceased	Cerebrovascular diseases (I60-I69)	No - Condition not listed as a multiple cause of death	No - Condition not listed as a multiple cause of death	82	80		No	158	104	0	0	0	0	9.95875
1999-2000	9602	1	3	1352.06	2025.42		62	0	2	0	2.67	34.06	108.6	0.97	6.13	95.2878	12	17	291.5		375.385	0	0	1	0	0	0	0	0	0	0	1	34.06	Eligible	Assumed alive				238	237		No	113	69	1	0	0	0
1999-2000	9610	2	9	11037.3	28905.4		26	1	1	1		32.67	99.4	1.14	3.72	82.2424	17	22	380.7		777.632	0	0	0	0	0	0	0	0	0	2	2	32.67	Eligible	Assumed alive				239	239		No	116	68	1	0	0	0
1999-2000	9625	1	4	1518.98	3005.83		70	0	2	0	0.89	30.06	94.7	1.72	5.77	80.396	10	16	285.5	98.4	848.688	1	0	1	1	0	1	0	0	1	0	1	30.06	Eligible	Assumed alive				248	247		No	133	65	0	0	0	0	8.67502
1999-2000	9628	1	7	7036.58	16423.4		76	1	1	0	2.85										274.81	1	0	0	1	0	1	0	0	1	1			Eligible	Assumed deceased	Malignt neoplasms (C00-C97)	No - Condition not listed as a multiple cause of death	No - Condition not listed as a multiple cause of death	125	124		No	144	90	0	0	1	0
1999-2000	9633	2	10	8470.19	14465.3		85	0	1	0	1.46			1.98	4.81	49.6121	16	21	303.3		333.333	0	1	0	1	0	0	0	0	0	1	1		Eligible	Assumed deceased	Diseases of heart (I00-I09, I11, I13, I20-I51)	No - Condition not listed as a multiple cause of death	No - Condition not listed as a multiple cause of death	119	118		No	169	59	0	0	1	1
1999-2000	9636	2	11	6777.43	12193.5		74	1	1	1		36.25	118.4	1.54	6.05	79.6454	23	20	422.3		646.188	1	1	1	1	0	0	0	1	0	1	2	36.25	Eligible	Assumed deceased	All other causes (residual)	No - Condition not listed as a multiple cause of death	No - Condition not listed as a multiple cause of death	176	175		No	124	51	0	0	1	1
1999-2000	9644	1	7	42265.4	87432.2		40	1	0	2	5	30.62	108	1.48	5.79	87.4818	31	25	362.8		476.471	0	0	1	0	0	0	0	0	0	1	3	30.62	Eligible	Assumed alive				246	245		No	108	67	0	0	0	0
1999-2000	9648	2	5	7203.21	11204.8		74	0	1	1	0.89	31.3	99.7	1.76	6.93	32.2054	8	14	565.1	94.4	588.316	0	0	1	1	0	0	0	0	0	0	1	31.3	Eligible	Assumed deceased	Diseases of heart (I00-I09, I11, I13, I20-I51)	No - Condition not listed as a multiple cause of death	Yes - Condition listed as a multiple cause of death	181	180		No	180	80	0	0	1	0	8.14485
1999-2000	9657	1	8	7162.86	12504.6		76	0	1	0	5	38.45	119.8	0.96	4.11	88.8537	15	15	362.8		714.571	1	0	1	1	1	0	0	0	0	1	1	38.45	Eligible	Assumed deceased	Alzheimer's disease (G30)	No - Condition not listed as a multiple cause of death	No - Condition not listed as a multiple cause of death	224	223		No	127	63	0	1	1	0
1999-2000	9665	1	2	21935	43506.3		40	0	3	1	2.62	31.4	106.4	0.99	4.71	117.549	13	21	297.4	93.3	615.615	0	0	1	0	0	0	0	0	0	2	3	31.4	Eligible	Assumed alive				232	231	no	No	118	71	0	0	0	0	8.35353
1999-2000	9670	1	3	10282.4	18087.5		36	0	2	0	0.87	32.53	100.2	1	4.32	120.899	26	16	291.5		766.8	0	0	1	0	0	0	0	0	0	2	3	32.53	Eligible	Assumed alive				238	236	no	No	102	74	1	0	0	0
1999-2000	9696	1	6	9855.06	20872.1		81	0	0	1	3.98	34.73	108.8	1.02	3.65	55.8256	15	18	386.6		828.842	0	0	1	1	0	0	0	0	0	0	2	34.73	Eligible	Assumed deceased	All other causes (residual)	No - Condition not listed as a multiple cause of death	No - Condition not listed as a multiple cause of death	165	164		No	160	70	0	1	1	0
1999-2000	9703	2	8	35274.3	73065.3		55	0	0	2	4.18	33.61	109.8	1.16	5.95	100.09	15	17	416.4	91.1	222	0	0	1	1	0	0	0	0	0	1	3	33.61	Eligible	Assumed alive				245	243	no	No	136	93	0	0	1	0	8.6146
1999-2000	9704	1	4	13021.2	24154.2		39	1	2	1	3.59	31.35	94.6	0.94	6.39	88.0985	50	32	339		693.6	0	0	1	1	0	0	0	0	0	2	3	31.35	Eligible	Assumed alive				247	247		No	138	95	0	0	0	0
1999-2000	9714	1	7	12751.9	22967.1		44	0	1	2	1.07	34.62	94	1.25	4.45	111.25	17	20	261.7	97.3	815.138	0	0	1	0	0	0	0	0	0	1	3	34.62	Eligible	Assumed alive				245	244	no	No	114	69	1	0	0	0	9.03794
1999-2000	9718	1	1	42919.4	93260.5		23	1	0	2	0.84	32.43	122.4	0.82	5.97	98.5781	18	17	362.8		674.435	0	0	1	0	0	0	0	0	0	2	2	32.43	Eligible	Assumed alive				233	232		No	124	82	0	0	0	0
1999-2000	9719	2	10	30448.6	75399.7		67	1	0	0		31.53	107.4	1.53	3.67	72.3682	23	24	380.7		257.333	0	0	0	1	0	0	0	0	0	0	0	31.53	Eligible	Assumed alive				235	234		No	145	88	0	0	0	0
1999-2000	9720	2	3	4607.55	7563.25		54	0	2	1	5	31.81	101.2	1.42	4.94	100.796	29	30	249.8		580	0	0	0	1	0	0	0	0	0	0	2	31.81	Eligible	Assumed alive				248	247	no	No	137	69	0	0	1	0
1999-2000	9736	2	12	16844.4	38130.2		34	0	3	1	2.63	36.45	102.4	1.41	5.28	122.61	16	17	261.7	94.9	669.875	0	0	1	0	0	0	0	0	0	0	2	36.45	Eligible	Assumed alive				232	230	no	No	117	70	0	0	0	0	8.22912
1999-2000	9737	1	5	53209.8	112740		30	1	3	1	2.16	40.27	139.4	1.03	5.25	116.58	24	25	356.9	87.6	284.391	0	0	1	0	0	0	0	0	0	1	2	40.27	Eligible	Assumed alive				232	232		No	124	76	0	0	0	0	8.53322
1999-2000	9745	1	5	12461.6	30212.5		30	1	2	0	2.52	32.13	107.6	0.93	6.08	93.8481	114	52	458		476.174	0	0	1	0	0	0	0	0	0	0		32.13	Eligible	Assumed alive				235	234		No	122	64	0	0	0	0
1999-2000	9746	1	11	43965.4	103990		19	1	0		0.44	30.11	106.5	0.62	4.37	125.945	36	29	452		292.727		0	1	1								30.11	Eligible	Assumed alive				247	246			127	91	0	0	0	0
1999-2000	9751	1	3	14985.6	27506.8		27	1	2	1		34.43	109.4	0.9	4.91	119.062	17	20	362.8		366.316	0	0	1	0	0	0	0	0	0	1	2	34.43	Eligible	Assumed alive				238	237		No	115	70	0	0	0	0
1999-2000	9762	2	2	1581.04	2258.92		66	0	2	0	0.64	32.41	102.2	1.62	5.87	92.6476	60	43	243.9	97.5	454.118	0	0	1	0	0	0	0	0	0	1	3	32.41	Eligible	Assumed alive				246	246		No	128	71	0	0	0	0	9.0047
1999-2000	9779	2	13	4782.29	8063.9		43	1	2	2	2.75	37.31	116.2	0.99	5.64	112.058	63	46	398.5	198.9	259.615	0	1	1	1	0	0	0	0	0	0	1	37.31	Eligible	Assumed alive				244	243		No	143	76	0	0	0	1	9.97029
1999-2000	9786	1	2	24554.6	59293.9		22	0	1	1	1.08	43.68	124.3								298.104	0	0	0	0	0	0	0	0	0	0	3	43.68	Eligible	Assumed alive				231	230	no	No	120	77	0	0	0	0
1999-2000	9790	1	12	21257.3	39413.6		76	1	0	2	5	31.2	117.1	1.58	6.52	60.8291	37	43	321.2		331.2	0	0	1	1	0	0	0	0	0	2	2	31.2	Eligible	Assumed deceased	Alzheimer's disease (G30)	No - Condition not listed as a multiple cause of death	No - Condition not listed as a multiple cause of death	235	235		No	149	72	0	0	0	0
1999-2000	9796	1	11	28412.5	54438.7		55	0	0	1	0.66		119.8	1.04	7.37	89.3297	25	28	553.2	117.8	363.636	1	1	1	1	0	1	1	1	0	1	1		Eligible	Assumed deceased	Diseases of heart (I00-I09, I11, I13, I20-I51)	No - Condition not listed as a multiple cause of death	No - Condition not listed as a multiple cause of death	54	54	no	No	145	77	1	0	1	1	10.7287
1999-2000	9802	2	3	1965.77	2700.57		62	0	2	0	0.76	36.42	119.1	1.19	4.58	73.0327	26	24	339	88.3	394.211	0	0	1	0	0	0	0	0	0	1	0	36.42	Eligible	Assumed alive				248	247		No	108	76	0	0	0	0	9.1008
1999-2000	9803	1	13	11215.2	25343.5		46	0	3	1	1.78	33.95	111.5	1.11	7.03	112.698	31	26	166.5		581.387	0	1	1	1	0	0	0	0	0	2	3	33.95	Eligible	Assumed alive				245	244	no	No	142	80	0	0	1	1
1999-2000	9816	2	6	6205.58	11589.4		50	1	2	0	1.32	36.52	118.3	0.89	3.57	106.681	29	20	392.6		1757.4	0	1	1	1	0	0	0	0	0	2	3	36.52	Eligible	Assumed deceased	All other causes (residual)	No - Condition not listed as a multiple cause of death	No - Condition not listed as a multiple cause of death	103	102		No	152	79	0	0	0	0
1999-2000	9817	2	13	41685.3	84365.5		54	0	0	1	4.97	36.62	120.4	1.22	4.84	67.4844	25	24	571		1124.2	0	0	1	1	0	0	0	0	0	1	1	36.62	Eligible	Assumed alive				237	237	no	No	143	45	0	0	1	0
1999-2000	9819	1	12	1432.59	2494.63		63	1	2	0	1.48	30.3	108.5	0.84	8.25	60.2298	33	52	321.2		243.964	0	0	1	0	0	0	0	0	0	1	1	30.3	Eligible	Assumed deceased	All other causes (residual)	No - Condition not listed as a multiple cause of death	No - Condition not listed as a multiple cause of death	231	231		No	134	76	0	0	0	0
1999-2000	9828	1	7	8108.64	13117		68	0	1	1	0.78	30.51	100.1	1.42	6.23	93.99	15	19	279.6		335.484	0	0	1	1	0	0	0	0	0	2	3	30.51	Eligible	Assumed alive				245	244		No	132	68	0	1	1	0
1999-2000	9842	1	3	2041.12	2863.55		79	0	2	0	0.75	31.49	103.9	0.83	5.33	75.4706	19	20	303.3		251.034	1	0	1	1	0	1	1	0	0	1	2	31.49	Eligible	Assumed deceased	Malignt neoplasms (C00-C97)	No - Condition not listed as a multiple cause of death	No - Condition not listed as a multiple cause of death	25	24		No	150	60	0	0	1	0
1999-2000	9851	1	11	18153.6	35211.8		39	0	1	1		36.22	115.5	1.54	4.6	115.227	36	27	297.4		694.964	0	0	0	0	0	0	0	0	0	2	3	36.22	Eligible	Assumed alive				230	230	no	No			0	0	0	0
1999-2000	9852	1	3	5613.53	9102.4		47	0	2	0	1.13	33.12	103.7	1.18	4.65	94.4935	20	20	380.7		539.833	0	0	1	0	0	0	0	0	0	0	0	33.12	Eligible	Assumed alive				239	238	no	No	120	74	1	0	0	0
1999-2000	9881	2	2	42591.9	98106.8		25	1	0	2	2.91	30.7	106.7	1.22	4.47	120.747	37	24	398.5		436.8	0	0	0	1	0	0	0	0	0	2	2	30.7	Eligible	Assumed alive				246	245		No	128	69		0	0	0
1999-2000	9889	2	6	5175.34	9065.05		42	1	2	2	3.98	37.3	120.7	1.05	7.14	86.2614	58	34	362.8		596.55	0	0	1	0	0	0	0	0	0	0	2	37.3	Eligible	Assumed deceased	All other causes (residual)	No - Condition not listed as a multiple cause of death	No - Condition not listed as a multiple cause of death	190	189		No	134	86	0	0	0	0
1999-2000	9890	1	9	14205.6	32330.8		51	1	1	1	0.15	34.27	113.9	1.31	4.53	116.285	21	15	404.5		630	0	1	0	1	0	0	0	0	0	1	1	34.27	Eligible	Assumed alive				229	229		No	122	72	0	0	0	1
1999-2000	9895	2	1	51836.2	112096		48	1	0	1		41.89	133	1.11	5.97	108.19	27	16	303.3		5236	0	0	1	1	0	0	0	0	0	0	3	41.89	Eligible	Assumed deceased	Malignt neoplasms (C00-C97)	No - Condition not listed as a multiple cause of death	No - Condition not listed as a multiple cause of death	82	82		No	156	98	0	0	0	0
1999-2000	9906	2	11	14147	25814		56	1	1	1	5	37.08	121.6	1.06	5.17	80.9273	21	23	404.5		506.667	0	1	1	1	0	0	0	0	0	0	2	37.08	Eligible	Assumed alive				231	231		No	150	84	0	0	1	1
1999-2000	9911	1	6	63701.1	135254		45	0	0	2	5	38.95	110	1.1	6	107.374	17	14	249.8	106.4	410.4	0	0	1	0	0	0	0	0	0	0	1	38.95	Eligible	Assumed alive				229	228	no	No	121	75	0	0	0	0	9.88486
1999-2000	9912	2	9	17178.8	29590.7		71	0	3	0	1.07	31.91	103	1.45	4.6	68.5584	12	20	345		499.778	0	0	0	1	0	0	0	0	0	0	2	31.91	Eligible	Assumed deceased	Diseases of heart (I00-I09, I11, I13, I20-I51)	No - Condition not listed as a multiple cause of death	Yes - Condition listed as a multiple cause of death	203	202		No	159	69	0	0	0	0
1999-2000	9915	1	3	1763.56	3314.28		66	1	2	1	1.06	34.63	120.8	1.05	6.23	95.3398	21	20	392.6	92.8	534.111	0	0	1	0	0	0	0	0	0	1	3	34.63	Eligible	Assumed alive				234	233		No	126	80	0	0	0	0	9.22637
1999-2000	9922	1	13	8501.22	17109.3		32	1	2	1	0.88	32.76	110.7	1.22	4.14	128.447	43	20	285.5		469.68	0	0	0	0	0	0	0	0	0	1	2	32.76	Eligible	Assumed alive				236	235		No	119	71	0	0	0	0
1999-2000	9925	2	6	1984.6	3976.31		77	1	2	0	1.88	33.72	121.7	1.08	5.9	100.347	20	21	178.4	131.2	509.571	0	1	1	1	0	0	0	0	0	1	2	33.72	Eligible	Assumed deceased	Malignt neoplasms (C00-C97)	No - Condition not listed as a multiple cause of death	No - Condition not listed as a multiple cause of death	179	178		No	149	77	1	0	0	0	9.40932
1999-2000	9930	2	12	15079	36058.2		21	1	1	2	2.83	35.82	113.1	1.17	5.66	130.515	48	28	362.8		423.231	0	0	1	0	0	0	0	0	0	0	2	35.82	Eligible	Assumed alive				242	241		No	109	73	0	0	0	0
1999-2000	9931	1	3	1540.17	2902.34		62	0	2	0	1.72	36.19	120.3	1.15	4.06	63.7966	38	34	350.9		814.857	0	1	1	1	0	0	0	0	0	0	2	36.19	Eligible	Assumed deceased	Cerebrovascular diseases (I60-I69)	Yes - Condition listed as a multiple cause of death	Yes - Condition listed as a multiple cause of death	242	242		No	134	67	0	0	0	1
1999-2000	9937	1	6	5046.78	8183.41		51	0	2	0	1.14	37.78	107.5	1.23	4.01	91.8753	18	24	178.4		444.118	0	0	1	0	0	0	0	0	0	0	0	37.78	Eligible	Assumed deceased	Accidents (unintentiol injuries) (V01-X59, Y85-Y86)	No - Condition not listed as a multiple cause of death	No - Condition not listed as a multiple cause of death	97	96	no	No	121	74	0	0	0	0
1999-2000	9938	1	7	50417.1	107066		55	1	0	1	5	32.36	116	1.16	7.6	97.8034	33	28	350.9		224	1	0	1	0	1	0	0	0	0	0	2	32.36	Eligible	Assumed deceased	All other causes (residual)	No - Condition not listed as a multiple cause of death	No - Condition not listed as a multiple cause of death	203	202		No	112	80	0	0	0	0
1999-2000	9947	1	4	11996	20436.6		35	1	2	1		30.82	96	1.09	6.8	102.325	51	30	398.5		690.261	0	0	1	0	0	0	0	0	0	0	3	30.82	Eligible	Assumed alive				249	248		No	130	83	0	0	0	0
1999-2000	9956	2	12	14250.2	27183.4		46	0	1	1	2.83	42.94	117.9	1.22	6.23	122.912	17	15	249.8		512.885	1	0	1	1	0	0	0	0	1	0	1	42.94	Eligible	Assumed alive				238	237	no	No			0	0	1	0
2001-2002	9966	2	22	46753.1	91353		39	1	0	2	2.93	30.22	100.8	0.91	6.39	94.3885	20	24	327.1	102.4	1008	0	0	1	0	0	0	0	0	0	2	2	30.22	Eligible	Assumed alive				218	217		No	124	79	0	0	0	0	9.96883
2001-2002	9972	1	26	50758.8	93558.9		44	1	0	1	4.74	33.84	116	0.96	4.99	103.511	65	49	511.5	96.4	702.25	0	0	1	1	0	0	0	0	0	1	1	33.84	Eligible	Assumed deceased	Diseases of heart (I00-I09, I11, I13, I20-I51)	Yes - Condition listed as a multiple cause of death	No - Condition not listed as a multiple cause of death	214	213		No	144	84	0	0	0	0	9.01116
2001-2002	9984	1	17	5844.79	12254.3		46	0	2	1	4.61	36.07	105	0.75	3.96	104.238	24	22	237.9	102.3	371.636	0	0	1	0	0	0	0	0	0	2	2	36.07	Eligible	Assumed alive				219	218	no	No	117	73	1	0	0	0	8.5982
2001-2002	9988	1	17	5676.68	12254.3		54	0	2	0	1.4	31.53	110.3	1.34	6.15	98.5421	34	18	321.2		534.375	0	1	1	0	0	0	0	0	0	0	2	31.53	Eligible	Assumed alive				220	219	no	No	130	67	0	0	0	0
2001-2002	10000	2	15	14652.3	25254.4		18	1	0		4.2	36.86	115.6	0.83	3.98	124.253	18	17	398.5		585.391		0	1	0								36.86	Eligible	Assumed alive				219	219			112	43	0	0	0	0
2001-2002	10005	2	26	11214.4	24874		39	0	1	2	2.15	32.12	106.2	1.01	4.6	93.1479	16	14	226		386.1	0	1	1	1	0	0	0	0	0	2	3	32.12	Eligible	Assumed alive				228	228	no	No	146	103	0	0	0	1
2001-2002	10021	1	26	12554.4	20919.8		44	1	1	1	0	35.18	108.7	1.09	4.42	125.597	31	25	475.8	162.4	880	0	1	1	1	0	0	0	0	0	2	3	35.18	Eligible	Assumed deceased	Accidents (unintentiol injuries) (V01-X59, Y85-Y86)	No - Condition not listed as a multiple cause of death	No - Condition not listed as a multiple cause of death	24	23		No	123	78	0	0	0	0	9.69523
2001-2002	10025	1	15	42598.9	73161.3		47	0	0	2	2.69	31.42	101	1.37	4.81	88.0775	27	23	220.1	85.6	453.158	0	0	0	0	0	0	0	0	0	0	0	31.42	Eligible	Assumed alive				226	225	no	No	110	69	0	0	0	0	8.42937
2001-2002	10033	2	19	24838.5	40987.1		51	0	0	1	1.27	33.05	104.8	1.14	6.28	65.3879	10	19	267.7		486.409	0	0	1	0	0	0	0	0	0	0	0	33.05	Eligible	Assumed alive				223	222	no	No	124	76	0	0	0	0
2001-2002	10037	1	18	12645.6	22432.8		85	0	0	0	1.25	37.39	106.7	0.72	5.09	37.4986	29	39	416.4		388.316	0	0	1	1	0	0	0	0	0	0	1	37.39	Eligible	Assumed deceased	Diseases of heart (I00-I09, I11, I13, I20-I51)	No - Condition not listed as a multiple cause of death	No - Condition not listed as a multiple cause of death	32	32		No	130		1	0	1	0
2001-2002	10040	1	21	5163.66	9833.51		76	0	1	1	1.72	47.88		1.45	4.37	82.8207	13	22	261.7	85.3	270	0	0	0	1	0	0	0	0	0	1	1	47.88	Eligible	Assumed deceased	All other causes (residual)	No - Condition not listed as a multiple cause of death	No - Condition not listed as a multiple cause of death	88	87		No	145	58	0	0	0	0	8.07052
2001-2002	10051	2	20	11131.1	21262		74	0	1	0	2.18			2.17	6.47	98.708	13	28	196.3		1200	0	0	1	1	0	0	0	0	0	1	3		Eligible	Assumed deceased	All other causes (residual)	No - Condition not listed as a multiple cause of death	No - Condition not listed as a multiple cause of death	118	117		No	140		0	0	0	0
2001-2002	10052	2	28	8597.12	17433.2		24	1	2	1	2.73	35.97	117.4	0.75	5.15	119.124	28	18	458	88.4	152.778	0	0	1	0	0	0	0	0	0	0	3	35.97	Eligible	Assumed alive				214	213		No	127	73	0	0	0	0	9.83136
2001-2002	10057	1	19	38942.1	67562.3		58	0	0	1	5	32.73	107.6	1.58	5.25	55.4752	11	13	267.7		408	0	0	1	1	0	0	0	0	0	1		32.73	Eligible	Assumed alive				219	218	no	No	129	85	0	1	1	0
2001-2002	10070	1	14	25357.6	45928		62	1	0	2	5	30.89	106.7	1.19	5.25	64.4201	24	21	333.1		498.167	0	0	1	0	0	0	0	0	0	1	2	30.89	Eligible	Assumed alive				215	214		No	133	78	0	0	0	0
2001-2002	10090	1	21	11250.2	19929.3		57	0	1	2	1.72	46.69	128.3	1.24	6.05	82.0842	15	19	410.4		820	1	0	1	1	0	0	0	1	0	0	2	46.69	Eligible	Assumed alive				205	205	no	No	146	98	0	0	1	0
2001-2002	10098	1	21	6034.66	11607.4		85	0	1	1	0.84			1.76	3.49	96.1213	7	14	178.4	92.4	803.077	0	0	0	0	0	0	0	0	0	0			Eligible	Assumed deceased	All other causes (residual)	No - Condition not listed as a multiple cause of death	No - Condition not listed as a multiple cause of death	112	111		No			1	0	0	0	7.92732
2001-2002	10099	2	26	2579.91	5569.82		24	0	1	2	2.05	41.8	120.8	1.24	4.71	119.338	15	13	362.8		889.2	0	0	1	0	0	0	0	0	0	2	3	41.8	Eligible	Assumed alive				229	228	no	No	118	56	0	0	0	0
2001-2002	10103	1	25	4841.51	10150.8		44	0	2	1	2.83	33.06	105.6	1.19	5.53	118.088	28	25	166.5		464	0	0	1	0	0	0	0	0	0	0	0	33.06	Eligible	Assumed alive				206	205	no	No	133	83	0	0	0	0
2001-2002	10104	2	22	30412.7	44537.2		51	0	0	1	1.11	33.29	109.3	1.24	5.33	65.3879	17	22	190.3		722.917	1	1	1	1	0	1	0	1	0	0	0	33.29	Eligible	Assumed alive				218	217	no	No	85	61	0	1	1	1
2001-2002	10116	2	24	14831.5	25769.6		48	1	1	2	2.01	32.21	108.3	1.03	4.5	74.5887	31	25	446.1		250.425	0	0	0	0	0	0	0	0	0	2	2	32.21	Eligible	Assumed alive				214	213		No	122	76	0	0	0	0
2001-2002	10136	2	28	5908.97	12388.9		43	0	2	0	1.66	31.1	92.4	1.55	5.38	118.92	21	23	255.8		706.667	0	0	1	0	0	0	0	0	0	0	0	31.1	Eligible	Assumed alive				214	212	no	No	108	73	1	0	0	0
2001-2002	10142	1	16	8586.02	16311.5		84	0	1	0		35.27	101	1.22	6.7	53.2752	20	25	392.6		358.05	0	0	1	1	0			0	0	0	0	35.27	Eligible	Assumed deceased	Diseases of heart (I00-I09, I11, I13, I20-I51)	No - Condition not listed as a multiple cause of death	No - Condition not listed as a multiple cause of death	74	73		No	162	70	0	1	1	0
2001-2002	10146	1	15	20855.4	36659.3		70	1	0	2	3.35	34.52	122.2	1.34	5.28	75.9182	37	29	350.9	100	544.667	0	0	1	1	0	0	0	0	0	1	2	34.52	Eligible	Assumed alive				226	225		No	125	79	0	0	1	0	8.38936
2001-2002	10153	2	16	49232.8	99036.3		21	1	0	2		30.65	102.6	0.96	5.48	77.9965	60	33	392.6		377.143	0	0	1	1	0	0	0	0	0	0	3	30.65	Eligible	Assumed alive				206	205		No	131	72	0	0	0	0
2001-2002	10162	2	17	1476.47	2736.16		60	1	2	1	3.35	30.99	105.4	1.03	6.41	92.5069	28	21	362.8		222	0	0	1	0	0	0	0	0	0	1	3	30.99	Eligible	Assumed alive				211	210		No	118	69	0	0	0	0
2001-2002	10181	1	22	5412.99	11009		41	0	2	1	2.95	31.08	98.9	1.66	5.56	113.581	14	18	243.9		468.364	0	0	1	1	0	0	0	0	0	0	2	31.08	Eligible	Assumed alive				220	219	no	No	129	81	0	0	0	0
2001-2002	10201	1	23	46708.5	89382.4		40	1	0	1	5	36.72	113.1	1.06	5.79	75.1862	24	17	404.5		507.571	0	0	1	0	0	0	0	0	0	0	3	36.72	Eligible	Assumed alive				225	224		No	101	76	0	0	0	0
2001-2002	10207	2	19	34455.9	67252.6		66	0	0	2	1.98	42.03	119.8	1.5	4.27	90.5759	11	17	362.8	111.7	1720.5	0	0	0	1	0	0	0	0	0	1	1	42.03	Eligible	Assumed alive				223	222		No			0	0	0	0	8.89787
2001-2002	10220	2	20	2612.78	5813.9		18	1	2		0.8	31.27	95.7	1.4	4.16	124.253	24	28	267.7		449.429		0	0	0								31.27	Eligible	Assumed alive				223	222			105	46	0	0	0	0
2001-2002	10227	1	25	1106.47	2070.02		72	1	2	1	0.95			1.66	6.62	66.7115	14	21	285.5		530.7	1	0	1	1	1	0	0	0	0	2			Eligible	Assumed deceased	Alzheimer's disease (G30)	No - Condition not listed as a multiple cause of death	Yes - Condition listed as a multiple cause of death	57	55		No			0	0	1	0
2001-2002	10234	2	24	6813.68	13857.7		41	0	2	2	2.83	38.11	99.1	1.24	5.69	113.581	30	23	220.1		903.194	0	1	1	0	0	0	0	0	0	0	1	38.11	Eligible	Assumed alive				213	212	no	No	124	74	0	0	0	0
2001-2002	10240	2	15	33916.4	65526.8		27	1	0	2	5	41.96	129.6	1.09	4.27	122.426	28	18	386.6		458.333	0	0	0	0	0	0	0	0	0	0	2	41.96	Eligible	Assumed alive				219	218		No	127	71	0	0	0	0
2001-2002	10245	1	27	16584.4	34490.9		20	0	1	0	0.48	31.03	101.6	1.4	4.16	151.746	18	18	285.5	94.8	1033.6	0	0	0	0	0	0	0	0	0	0	3	31.03	Eligible	Assumed alive				222	222	no	No	106	53	0	0	0	0	7.82891
2001-2002	10250	1	19	35760.3	66123.5		53	1	0	2	5	31.93	117.6	0.7	5.59	101.989	36	27	368.8		454.759	0	0	1	1	0	0	0	0	0	2	2	31.93	Eligible	Assumed alive				219	218		No	108	64	0	1	1	0
2001-2002	10254	1	23	23495.7	42893.8		68	0	0	1		36.81	112.6	1.32	5.77	93.9587	12	15	315.2	106.5	834.462	0	0	1	0	0	0	0	0	0	1	1	36.81	Eligible	Assumed alive				225	224		No	116	65	0	1	0	0	9.39553
2001-2002	10260	1	17	2090.98	3874.96		64	1	2	2	3.77	30.55	112	1.16	5.02	94.4049	20	23	374.7		716.875	0	1	0	0	0	0	0	0	0	1	2	30.55	Eligible	Assumed alive				218	217		No	116	76	0	0	0	0
2001-2002	10262	2	23	5728.24	9601.11		82	1	0	1	1.25	34.6									565.217	1	1	0	1	1	1		0	1	1	0	34.6	Eligible	Assumed deceased	Chronic lower respiratory diseases (J40-J47)	No - Condition not listed as a multiple cause of death	No - Condition not listed as a multiple cause of death	41	40		No			0	0	1	1
2001-2002	10264	2	27	20033.7	38337		42	1	0	1	2.68	33.3	109.5	0.93	7.14	92.4202	44	27	303.3	319	622.737	0	1	1	0	0	0	0	0	0	1	3	33.3	Eligible	Assumed alive				212	211		No	128	81		0	0	0	12.1152
2001-2002	10268	1	22	30193.5	64280.6		27	0	0	2	1.64	33.51	116	1.4	4.06	119.122	17	20	226	87.9	767.5	0	0	0	0	0	0	0	0	0	1	3	33.51	Eligible	Assumed alive				211	210	no	No	104	62	0	0	0	0	7.71488
2001-2002	10277	1	18	32654.1	61242.8		54	1	3	2		30.45	96.3	0.88	5.17	68.144	24	22	309.3		581.167	0	1	1	1	0	0	0	0	0	0	2	30.45	Eligible	Assumed alive				217	216		No	108	80	0	1	1	1
2001-2002	10288	2	22	27490	47441.7		44	0	0	1	0.93	50.84	135.9							105.3	970.2	0	0	0	0	0	0	0	0	0	1	3	50.84	Eligible	Assumed alive				218	217	no	No	129	80	0	0	0	0
2001-2002	10302	2	22	14097	27058.2		36	1	2	1	0.71	30.42	104	1.01	5.25	96.3987	41	27	303.3		300.265	0	0	1	0	0	0	0	0	0	1	3	30.42	Eligible	Assumed alive				218	217		No	113	75	0	0	0	0
2001-2002	10316	2	16	18817.6	33434.7		47	1	1	1	4.51	30.22	111	1.42	4.97	82.7468	41	39	386.6		378.647	0	0	0	0	0	0	0	0	0	2	3	30.22	Eligible	Assumed alive				206	205		No	136	72	1	0	0	0
2001-2002	10317	1	22	31448.8	58156.7		51	1	0	2	5	30.8	107.8	0.93	4.73	86.7581	34	33	499.6	118.4	424	0	0	1	1	0	0	0	0	0	0	2	30.8	Eligible	Assumed alive				220	219		No	127	93	1	0	1	0	9.20489
2001-2002	10320	1	21	19072.5	36981.2		62	0	0	2	5	33.66	113.4	1.09	5.02	98.0035	19	20	339	98.5	643.611	0	0	1	1	0	0	0	0	0	1	3	33.66	Eligible	Assumed deceased	All other causes (residual)	No - Condition not listed as a multiple cause of death	No - Condition not listed as a multiple cause of death	121	120		No	131	72	0	0	1	0	8.04004
2001-2002	10323	1	24	6543.35	12711.7		74	0	1	0	0.48	30.74	108.5	1.22	6.85	39.2809	14	22	588.9		266.179	0	1	1	1	0	0	0	0	0	0	0	30.74	Eligible	Assumed alive				212	211		No	145	73		0	0	0
2001-2002	10335	1	23	24684.4	44938.6		61	1	0	2	3.01	49.47	156.6	0.85	4.5	80.8728	27	23	493.7		660.15	0	1	1	0	0	0	0	0	0	2	3	49.47	Eligible	Assumed alive				225	224		No	114	74	0	0	0	0
2001-2002	10347	2	15	7993.65	17256		49	0	3	2	4.72	37.05	107.6	1.71	6.41	102.065	17	16	273.6	89.1	1001.26	0	0	1	1	0	0	0	0	0	1	2	37.05	Eligible	Assumed alive				218	217	no	No	115	73	0	0	0	0	8.60063
2001-2002	10348	1	16	6835.8	13986.9		65	1	1	1	2.21	40.73	135.9	1.37	6.96	7.03724	19	18	249.8	96.6	415.385	1	1	1	1	0	0	1	0	1	1	1	40.73	Eligible	Assumed deceased	Nephritis, nephrotic syndrome and nephrosis (N00-N07, N17-N19, N25-N27)	No - Condition not listed as a multiple cause of death	No - Condition not listed as a multiple cause of death	79	78		No	81	52	0	0	1	1	8.88807
2001-2002	10380	1	25	10667.6	19763.2		34	1	2	2	2.83	30.9	97	1.19	5.15	123.127	29	26	285.5		514.636	0	0	0	1	0	0	0	0	0	0	3	30.9	Eligible	Assumed alive				207	206		No	124	90	0	0	0	0
2001-2002	10388	1	20	27129.1	46585.8		59	0	0	2	1.55	49.59	134.8	0.93	4.89	95.1411	38	21	458	136.4	467.067	0	1	1	1	0	0	0	0	0	0	1	49.59	Eligible	Assumed alive				226	225	no	No	137	83	0	0	1	0	8.94983
2001-2002	10391	1	26	28473.3	46104.3		72	0	0	2	5	34.44	100.5	1.71	6	73.8918	19	26	362.8		478.824	1	0	1	1	0	0	0	1	0	0		34.44	Eligible	Assumed deceased	Cerebrovascular diseases (I60-I69)	No - Condition not listed as a multiple cause of death	No - Condition not listed as a multiple cause of death	148	147		No	155	70	0	1	1	0
2001-2002	10396	2	22	33456.2	64673.2		60	0	0	1	2.7	42.35	128.2	1.27	7.29	69.7207	16	17	410.4	105.5	507.273	0	0	1	1	0	0	0	0	0	0	3	42.35	Eligible	Assumed deceased	Malignt neoplasms (C00-C97)	No - Condition not listed as a multiple cause of death	No - Condition not listed as a multiple cause of death	53	52		No	162	69	0	0	0	0	9.26887
2001-2002	10406	2	16	14220.4	31053		27	0	2	0	0	31.8	100	1.06	5.56	101.363	53	43	303.3		667.25	0	0	1	0	0	0	0	0	0	1	1	31.8	Eligible	Assumed alive				206	205	no	No	127	74	0	0	0	0
2001-2002	10409	1	21	20425.4	40025		38	1	3	2		31.12	105.8	1.06	5.2	107.967	31	25	463.9		550.308	0	0	1	1	0	0	0	0	0	0	0	31.12	Eligible	Assumed alive				205	204		No	115	94	0	0	0	0
2001-2002	10411	1	27	7055.13	13721.2		85	0	1	2	0.55	33.55	106.4	2.02	7.4	67.4277	25	28	487.7	98.1	459	0	0	1	1	0	0	0	0	0	0	0	33.55	Eligible	Assumed deceased	Alzheimer's disease (G30)	No - Condition not listed as a multiple cause of death	No - Condition not listed as a multiple cause of death	186	186		No	152	62	0	0	0	0	8.57497
2001-2002	10415	2	24	14838.2	25778.2		80	0	0	2	1.75		80.4	1.97	5.69	47.5316	31	37	446.1		5219.5	0	0	1	1	0	0	0	0	0	1	2		Eligible	Assumed deceased	Chronic lower respiratory diseases (J40-J47)	No - Condition not listed as a multiple cause of death	Yes - Condition listed as a multiple cause of death	96	95		No	134	67	0	0	1	0
2001-2002	10433	2	23	15030.1	26111.6		81	0	0	1	1.24	31.84	103.7	1.19	3.47	69.3648	34	32	285.5		719.688	0	0	1	1	0	0	0	0	0	0	0	31.84	Eligible	Assumed deceased	Influenza and pneumonia (J09-J18)	No - Condition not listed as a multiple cause of death	No - Condition not listed as a multiple cause of death	46	46		No	119	47	0	1	1	0
2001-2002	10436	2	25	12604.5	22395.3		52	1	1	1	4.66	32.5	107.4	1.06	4.27	113.122	30	30	416.4	95.1	206.706	0	0	0	1	0	0	0	0	0	1	1	32.5	Eligible	Assumed alive				211	210		No	141	80	0	0	0	0	8.05144
2001-2002	10442	2	27	3802.59	7630.53		80	0	2	0	0.73			1.01	8.69	8.89389	5	9	410.4		746.667	0	1	1	1	0	0	0		0	0	0		Eligible	Assumed deceased	Diabetes mellitus (E10-E14)	Yes - Condition listed as a multiple cause of death	No - Condition not listed as a multiple cause of death	6	5		No	156	62	0	0	1	0
2001-2002	10446	1	22	2313.56	4656.97		19	0	3		0.58	34.12	109	1.06	2.97	132.563	27	21	339		814.333		0	1	0								34.12	Eligible	Assumed alive				220	219	no		114	82		0	0	0
2001-2002	10447	1	19	24685.2	45745		60	1	0	2	5	30.13	102.4	1.09	5.15	92.5069	21	23	386.6	115.5	236.9	0	0	0	1	0	0	0	0	0	1	3	30.13	Eligible	Assumed alive				218	218		No	163	78	0	0	1	0	8.93132
2001-2002	10451	1	18	13376.2	30274.2		35	0	1	1	1.06	40.68	134.5	1.19	4.86	136.571	31	21	279.6	169	297.368	0	1	1	1	0	0	0	0	0	0	1	40.68	Eligible	Assumed alive				216	216	no	No	165	92	0	0	1	1	8.94761
2001-2002	10453	2	24	29480.3	47734.8		70	0	3	0	1.68	34.06	105	1.03	4.97	74.9372	26	18	404.5	108.5	498.806	0	0	1	1	0	0	0	0	0	0	1	34.06	Eligible	Assumed deceased	All other causes (residual)	No - Condition not listed as a multiple cause of death	No - Condition not listed as a multiple cause of death	147	146		No	162	76	0	0	0	0	9.57333
2001-2002	10462	2	22	15266.7	21232.7		84	1	0	1	1.69		99.1	1.27	5.87	50.1046	18	34	345		1404.25	0	0	1	1	0	0	0	0	0	2	2		Eligible	Assumed deceased	Alzheimer's disease (G30)	No - Condition not listed as a multiple cause of death	No - Condition not listed as a multiple cause of death	63	61		No	128	35	0	1	1	0
2001-2002	10463	1	17	8964.9	17207.5		39	1	2	0	1.13		105.7	0.8	4.27	94.3885	21	19	374.7		617.5	0	1	1	0	0	0	0	0	0	2			Eligible	Assumed alive				217	217		No	112	74	0	0	0	0
2001-2002	10479	1	19	7445.17	15304.6		42	0	2	2	4.78	38.39	109.5	1.22	6.41	107.209	25	19	291.5	99.7	553.065	0	0	1	1	0	0	0	0	0	1	3	38.39	Eligible	Assumed alive				223	222	no	No	119	74	0	0	0	0	9.15077
2001-2002	10481	2	14	32782.5	65843.1		36	0	3	1	1.89	42.37	120.1	1.09	3.93	95.1532	32	22	249.8		1178.18	0	0	1	0	0	0	0	0	0	1	3	42.37	Eligible	Assumed alive				224	224	no	No	101	68	0	1	0	0
2001-2002	10489	2	27	17008.4	28507.8		82	1	3	1	0.7		95.6	0.83	5.82	69.7809	18	20	452		995.143	0	0	1	1	0	0	0	0	0	1	2		Eligible	Assumed deceased	Diseases of heart (I00-I09, I11, I13, I20-I51)	No - Condition not listed as a multiple cause of death	No - Condition not listed as a multiple cause of death	34	33		No	171	94	0	0	0	0
2001-2002	10495	2	27	51994.2	93729		48	0	3	2	0.41		120.5	1.06	4.63	87.4609	23	20	232		695.679	0	0	1	0	0	0	0	0	0	0			Eligible	Assumed deceased	Malignt neoplasms (C00-C97)	No - Condition not listed as a multiple cause of death	No - Condition not listed as a multiple cause of death	200	199	no	No			0	0	0	0
2001-2002	10502	1	22	5414.98	11119.5		49	0	2	0	1.74	33.08	102.6	1.5	5.22	114.012	21	20	255.8	95	603.529	0	0	1	0	0	0	0	0	0	0	0	33.08	Eligible	Assumed alive				220	218	no	No	114	73	1	0	0	0	8.32664
2001-2002	10509	2	28	4893.51	10332.4		47	0	2	0	1.7	31.05	98.6	1.24	4.58	115.625	13	12	220.1	93.5	607.25	0	0	1	1	0	0	0	0	0	0	1	31.05	Eligible	Assumed alive				214	214	no	No	123	67	0	0	0	0	8.39869
2001-2002	10517	1	20	4506.47	8581.99		63	0	1	1	1.28	36.74	110.3	1.73	4.84	78.6964	14	17	291.5	101.2	1258.89	1	0	0	1	0	0	0	0	1	0	0	36.74	Eligible	Assumed alive				226	225		No	147	95	0	0	1	0	8.46725
2001-2002	10522	1	23	15793.7	28610.2		73	1	0	1	2.41	31.09	115.4	0.62	3.75	27.1559	16	20	797		680.789	1	0	1	1	1	1	0	0	0	1	3	31.09	Eligible	Assumed deceased	All other causes (residual)	No - Condition not listed as a multiple cause of death	No - Condition not listed as a multiple cause of death	85	85		No	122	56	0	1	1	0
2001-2002	10530	2	25	1453.29	2854.49		18	0	2		0.17	31.23	101	1.09	4.27	126.896	18	18	356.9	99.2	797.176		0	1	0								31.23	Eligible	Assumed alive				210	209	no		115	61	0	0	0	0	8.20806
2001-2002	10545	1	18	12266.5	23005.8		53	1	3	0	1.69	33.19	107.4	1.09	5.07	76.2368	28	20	374.7		195	0	1	0	0	0	0	0	0	0	0	1	33.19	Eligible	Assumed alive				217	215		No	122	76		0	0	1
2001-2002	10546	1	16	17281.4	36487.4		23	0	1	2	0.75	41.79	125	1.09	5.04	120.179	26	23	398.5		451.393	0	0	1	0	0	0	0	0	0	2	3	41.79	Eligible	Assumed alive				227	226	no	No	125	60	0	0	0	0
2001-2002	10568	1	14	3061.03	5567.6		18	1	1		0.69	49.85	139.2	0.7	4.37	169.687	34	26	458		862.75		1	1	0								49.85	Eligible	Assumed alive				215	214			134	70	1	0	0	0
2001-2002	10576	1	23	23320.9	35319.2		72	0	0	0	1.57	33.03	113.6	2.17	5.12	73.8918	14	12	196.3	240.1	1426	0	1	1	1	0	0	0	0	0	1	2	33.03	Eligible	Assumed deceased	Alzheimer's disease (G30)	No - Condition not listed as a multiple cause of death	No - Condition not listed as a multiple cause of death	188	188		No	124	60	0	1	1	1	9.6321
2001-2002	10582	1	17	13299.9	23918.8		44	0	3	1	1.33	34.17	104.1	1.5	4.89	127.083	37	22	154.6		6821.82	0	0	0	1	0	0	0	0	0	0	0	34.17	Eligible	Assumed alive				218	217	no	No	126	74	0	0	0	0
2001-2002	10585	2	20	19258.6	39551.3		31	0	1	1	0.22	37.62	119.6	2.12	4.6	113.612	36	34	339		336.875	0	0	0	1	0	0	0	0	0	0	2	37.62	Eligible	Assumed alive				223	221	no	No	116	81	0	0	0	0
2001-2002	10593	1	17	8981.06	20108.8		37	0	2	1	3.35	33.02	106.7	1.19	4.34	111.041	25	22	291.5		867.857	0	0	1	1	0	0	0	0	0	2	3	33.02	Eligible	Assumed alive				216	215	no	No	137	92	0	0	0	0
2001-2002	10596	2	28	5842.02	11873.8		48	0	2	2	5			2.3	4.94	75.8526	17	19	261.7		368.632	0	0	0	1	0	0	0	0	0	0			Eligible	Assumed alive				214	212	no	No			0	0	0	0
2001-2002	10608	1	28	54529.1	95912.8		42	0	0	2	0.58			1.78	4.73	91.226	19	24	285.5		1033.77	0	0	0	0	0	0	0	0	0	2	1		Eligible	Assumed deceased	Accidents (unintentiol injuries) (V01-X59, Y85-Y86)	No - Condition not listed as a multiple cause of death	No - Condition not listed as a multiple cause of death	108	107	no	No	112	34	0	0	0	0
2001-2002	10612	2	21	27321.1	58504.1		21	0	0	1	0.11	30.17	99	1.11	3.98	91.694	16	19	309.3	87.9	825.143	0	0	1	0	0	0	0	0	0	2	3	30.17	Eligible	Assumed alive				211	210	no	No	104	65	0	0	0	0	8.32635
2001-2002	10615	2	26	12667.9	24289.8		34	1	1	2	5	37.48	118.9	0.96	7.09	75.2441	32	22	386.6	97.9	447.083	0	0	1	0	0	0	0	0	0	0	2	37.48	Eligible	Assumed alive				229	228		No	123	74	0	0	0	0	9.0207
2001-2002	10619	2	26	32443.8	65163		37	0	0	1	0.73	31.99	111.6	1.01	5.77	116.818	8	8	196.3	103.1	1314	0	0	1	1	0	0	0	0	0	2	3	31.99	Eligible	Assumed deceased	Malignt neoplasms (C00-C97)	No - Condition not listed as a multiple cause of death	No - Condition not listed as a multiple cause of death	92	91	no	No	106	68	0	0	1	0	9.3675
2001-2002	10630	2	17	1874.29	3885.24		66	0	2	0	0	39.64	123.3							145.6	195.643	0	1	0	0	0	0	0	0	0	0	1	39.64	Eligible	Assumed alive				211	210		No	132	55	0	0	0	1
2001-2002	10666	2	20	42992.9	83062.8		21	1	0	1	1.02			1.37	4.97	300.156	14	17	333.1		308	0	0	0	0	0	0	0	0	0	1	2		Eligible	Assumed alive				223	222		No			0	0	0	0
2001-2002	10668	2	27	15508.4	28944		18	1	0		2.26	33.22	109.1	0.98	4.14	97.4857	17	20	422.3	96.7	671.769		0	1	0								33.22	Eligible	Assumed alive				212	212			130	80	1	0	0	0	8.96606
2001-2002	10678	1	23	33982.7	58958.1		59	0	0	2	5		107	1.73	5.3	95.1411	14	16	237.9		733.444	0	0	1	1	0	0	0	0	0	1	2		Eligible	Assumed deceased	Malignt neoplasms (C00-C97)	No - Condition not listed as a multiple cause of death	No - Condition not listed as a multiple cause of death	59	58	no	No	144	83	1	0	0	0
2001-2002	10682	1	25	5535.43	10199.4		62	1	1	2	4.03	30.15	107.1	1.14	5.77	74.4715	27	26	255.8		456.29	1	0	1	1	1	1	0	0	0	0	2	30.15	Eligible	Assumed alive				208	206		No	154	48	0	1	1	0
2001-2002	10683	1	26	28473.3	46104.3		77	0	0	0	0.47		77.8	2.09	5.56	71.3415	19	21	190.3	89	1519	1	0	1	1	1	1	0	1	1	1	1		Eligible	Assumed deceased	Diseases of heart (I00-I09, I11, I13, I20-I51)	No - Condition not listed as a multiple cause of death	No - Condition not listed as a multiple cause of death	40	38		No	190	69	0	0	1	0	8.68584
2001-2002	10687	2	24	3266.37	6994.44		22	0	0	1	3.54	34.04	106.1	0.96	4.27	91.0522	15	15	452	90.4	542.348	0	0	1	0	0	0	0	0	0	2	1	34.04	Eligible	Assumed alive				214	213	no	No	114	60	0	0	0	0	8.78783
2001-2002	10690	1	28	4897.64	9784.3		47	1	2	1	0.06	31.35	101.5	0.72	3.8	59.4079	40	31	606.7	108.6	739.062	0	0	1	0	0	0	0	0	0	0		31.35	Eligible	Assumed alive				208	207		No			0	0	0	0	9.67128
2001-2002	10697	1	19	38298.7	68107.3		53	1	0	2	5	39.32	122.8	0.88	4.29	85.5477	21	22	345		347.586	0	0	1	1	0	0	0	0	0	1	1	39.32	Eligible	Assumed alive				219	219		No	115	76	0	1	1	0
2001-2002	10699	2	15	30522.8	55567.6		60	1	0	2	5	38.85	136	1.09	3.9	72.5787	23	24	279.6	144.3	685.385	0	1	0	0	0	0	0	0	0	0	2	38.85	Eligible	Assumed deceased	Diabetes mellitus (E10-E14)	Yes - Condition listed as a multiple cause of death	No - Condition not listed as a multiple cause of death	203	202		No	139	62	0	0	0	1	9.17659
2001-2002	10700	2	27	2869.32	6188.39		61	0	2	2	4.31	32.91	110.6	1.32	5.04	79.8278	38	28	291.5		561.842	0	0	0	0	0	0	0	0	0	1	3	32.91	Eligible	Assumed alive				212	212		No	103	73	0	0	0	0
2001-2002	10701	1	20	10113.3	17691.2		40	0	1	1	0.68			2.38	5.38	125.337	24	33	333.1		383.538	0	0	1	0	0	0	0	0	0	2	3		Eligible	Assumed alive				225	224	no	No			0	0	0	0
2001-2002	10714	1	26	25703.6	51200.9		69	1	0	2	1.55	39.74									761.727	0	0	1	1	0	0	0	0	0	1		39.74	Eligible	Assumed deceased	Cerebrovascular diseases (I60-I69)	Yes - Condition listed as a multiple cause of death	Yes - Condition listed as a multiple cause of death	169	168		No			1	1	1	0
2001-2002	10727	2	22	13828.8	21075.2		84	1	0	2	4.19		96.6	1.4	3.62	55.1957	25	33	327.1	94.7	800.4	0	0	0	1	0	0	0	0	0	2	2		Eligible	Assumed deceased	Influenza and pneumonia (J09-J18)	No - Condition not listed as a multiple cause of death	No - Condition not listed as a multiple cause of death	56	54		No	152	82	0	0	1	0	8.25202
2001-2002	10728	2	14	47931.8	91714.7		44	1	0	2	4.99			1.22	6.18	73.103	28	25	362.8	107.1	558	0	0	1	0	0	0	0	0	0	0			Eligible	Assumed alive				224	223		No	122	80	0	0	0	0	8.76811
2001-2002	10732	1	15	25780.9	46694.6		65	1	0	1	4.19	31.44	107	0.7	4.78	89.3141	14	27	315.2		408	0	0	1	0	0	0	0	0	0	0	2	31.44	Eligible	Assumed alive				226	225		No	116	79	0	0	0	0
2001-2002	10734	2	27	33656.1	66248.9		43	1	0	2	5	30.78	109	0.72	6.7	81.7847	32	18	469.9	106.8	520.357	0	0	1	1	0	0	0	0	0	0	2	30.78	Eligible	Assumed alive				212	211		No	125	86	0	0	0	0	10.5346
2001-2002	10735	1	16	14204.8	25260.7		52	1	0	1	1.33	31.46	116.2	0.91	8.82	69.1081	28	27	469.9		1005	1	0	1	1	0	1	1	1	0	2	1	31.46	Eligible	Assumed deceased	All other causes (residual)	No - Condition not listed as a multiple cause of death	No - Condition not listed as a multiple cause of death	162	160		No	137		0	1	1	0
2001-2002	10752	1	28	12811.4	23672.6		53	1	3	2	1.09		87.7	1.14	4.19	101.989	44	45	291.5	128	575.571	1	1	1	1	0	0	0	1	0	0	0		Eligible	Assumed alive				208	207		No	146	78	0	1	1	0	8.85023
2001-2002	10760	2	26	41458.9	74801.6		47	0	0	2	5	38	105	1.11	5.4	103.509	17	19	279.6		734.593	0	0	1	0	0	0	0	0	0	0	2	38	Eligible	Assumed alive				229	228	no	No	139	74	0	0	0	0
2001-2002	10762	2	21	34394.8	57515.9		55	1	0	2		33.51	125.2	0.93	4.89	84.3543	20	23	303.3		428.235	0	0	1	0	0	0	0	0	0	0	2	33.51	Eligible	Assumed deceased	Malignt neoplasms (C00-C97)	No - Condition not listed as a multiple cause of death	No - Condition not listed as a multiple cause of death	156	154		No	136	80	1	0	0	0
2001-2002	10763	2	20	7706.48	13477		75	1	0	0	1.17			0.96	5.64	58.7979	25	25	232		365.217	0	1	1	1	0	0	0	0	0	0	0		Eligible	Assumed deceased	Cerebrovascular diseases (I60-I69)	No - Condition not listed as a multiple cause of death	No - Condition not listed as a multiple cause of death	112	112		No	150	80	1	0	0	1
2001-2002	10780	1	26	55969.7	95043.6		19	0	0		1.25			1.78	5.79	132.563	20	20	309.3	88.6	397.133		0	1	0									Eligible	Assumed alive				221	220	no		100	63	0	0	0	0	8.73974
2001-2002	10781	2	20	19033.6	34479.4		75	1	0	2	2.01	33.72	120.2	0.85	3.88	87.3849	14	16	440.2		706	0	1	1	1	0	0	0	0	0	1	1	33.72	Eligible	Assumed deceased	Cerebrovascular diseases (I60-I69)	No - Condition not listed as a multiple cause of death	No - Condition not listed as a multiple cause of death	78	77		No	137	61		0	1	1
2001-2002	10796	1	25	1869.01	3762.13		18	0	2		1.13	30.74	100.7	1.03	4.06	133.498	15	15	255.8		754		0	1	0								30.74	Eligible	Assumed alive				207	206	no		118	54	0	0	0	0
2001-2002	10800	2	17	2195.22	3961.89		19	1	2		1.66			1.76	5.48	108.626	16	21	345	98.4	790.105		0	1	0									Eligible	Assumed alive				211	210			114	53	0	0	0	0	8.32671
2001-2002	10812	1	16	17756.7	31061.7		44	0	1	2	1.31	31.91	95	2.25	6.44	121.864	12	17	208.2		608.4	0	0	1	0	0	0	0	0	0	1		31.91	Eligible	Assumed alive				227	225	no	No	128	71	0	0	0	0
2001-2002	10820	1	26	14622.6	30779.8		38	0	1	2	0.68	35.93	109.4	1.19	6.08	127.11	12	17	333.1	113.1	486.2	0	0	1	0	0	0	0	0	0	0	2	35.93	Eligible	Assumed alive				208	207	no	No	111	87	0	0	0	0	9.33843
2001-2002	10829	1	14	11951.4	22222.7		40	1	1	2	2	39.4	134.7	0.83	3.23	96.559	30	27	463.9	114.2	631.071	0	1	1	1	0	0	0	0	0	1	2	39.4	Eligible	Assumed alive				214	213		No	113	66	0	1	1	1	8.27891
2001-2002	10831	1	26	13624.2	29352.7		32	1	1	2	4.66	30.83	93.5	1.53	5.87	91.9417	31	28	404.5		753.667	0	0	1	0	0	0	0	0	0	0	3	30.83	Eligible	Assumed alive				221	220		No	102	75	0	0	0	0
2001-2002	10844	2	20	18632.3	33006.5		53	0	1	1		34.13	109.1	1.22	4.89	114.398	21	15	214.1	243.2	481	1	1	1	1	0	0	0	0	1	2		34.13	Eligible	Assumed deceased	Diseases of heart (I00-I09, I11, I13, I20-I51)	No - Condition not listed as a multiple cause of death	No - Condition not listed as a multiple cause of death	175	173	no	No	167	102	0	1	1	1	9.63702
2001-2002	10845	1	18	43606.6	87643.9		39	1	0	2	5	41.13	132.3	1.11	3.36	94.3885	35	24	368.8	85.5	375	0	0	0	0	0	0	0	0	0	0	1	41.13	Eligible	Assumed alive				215	214		No	119	81	0	0	0	0	7.74435
2001-2002	10846	2	17	2232.3	4353.28		62	0	2	1	3.33	36.4	105.6	1.45	4.42	93.1571	27	27	237.9		508.19	0	0	0	0	0	0	0	0	0	0	1	36.4	Eligible	Assumed alive				211	210		No	131	82	0	0	0	0
2001-2002	10848	1	23	12008.4	20864.4		52	1	1	2	3.85		104.4	1.16	4.91	113.122	28	30	422.3		125.789	0	0	0	1	0	0	0	0	0	1	2		Eligible	Assumed alive				225	224		No	139	74	0	0	1	0
2001-2002	10861	1	18	45670.6	78436.7		47	0	0	2	4.64	34.94	110	1.58	6.23	76.3874	13	27	315.2		539	0	0	1	1	0	0	0	0	0	0	2	34.94	Eligible	Assumed deceased	Accidents (unintentiol injuries) (V01-X59, Y85-Y86)	No - Condition not listed as a multiple cause of death	No - Condition not listed as a multiple cause of death	86	85	no	No	139	88	0	0	0	0
2001-2002	10864	1	17	8429.57	17580.2		24	1	2	1	0.94	35.89	114.2	1.09	4.27	132.087	32	21	392.6	89.2	464.211	0	0	0	0	0	0	0	0	0	2	3	35.89	Eligible	Assumed alive				217	217		No	123	78	0	0	0	0	8.25208
2001-2002	10874	2	22	16098.7	31234.2		81	0	0	0	1.63	30.9	107.7	1.06	3.62	47.1988	22	29	345		272	1	0	1	1	0	1	0	1	0	1	1	30.9	Eligible	Assumed deceased	All other causes (residual)	No - Condition not listed as a multiple cause of death	No - Condition not listed as a multiple cause of death	104	104		No	145	76	0	1	1	0
2001-2002	10879	1	22	8213.36	12554.4		81	1	0	2	5		121.4	1.24	4.14	70.2728	21	25	398.5		679.385	1	0	1	1	0	1	0	0	0	1	2		Eligible	Assumed deceased	Malignt neoplasms (C00-C97)	No - Condition not listed as a multiple cause of death	No - Condition not listed as a multiple cause of death	97	97		No	132	72	1	1	1	0
2001-2002	10885	1	21	35209.6	68791		37	1	0	1		30.42	106.1	0.88	6.15	85.3054	48	23	386.6	87.4	470.333	0	0	1	0	0	0	0	0	0	2	3	30.42	Eligible	Assumed alive				205	204		No	113	68	1	0	0	0	9.67998
2001-2002	10886	1	22	22298.6	44442.1		68	0	0	1		32.17	112.7	1.68	7.11	75.9975	17	19	208.2	130.9	744.348	0	1	1	1	0	0	0	0	0	1	3	32.17	Eligible	Assumed alive				220	219		No	109	82	0	0	0	0	9.23114
2001-2002	10890	1	18	47595.7	91071.6		43	1	0	1	2.55			1.24	4.6	104.241	21	18	475.8	95.8	651.143	0	0	1	0	0	0	0	0	0	2			Eligible	Assumed alive				217	216		No	137	70	0	0	0	0	8.8864
2001-2002	10912	1	22	41275	81245.9		44	1	0	2	2.42			0.88	4.73	114.774	14	17	202.2	112.6	2172.19	0	0	1	1	0	0	0	0	0	2			Eligible	Assumed alive				220	218		No	117	84	0	0	1	0	9.12444
2001-2002	10913	1	27	7639.63	14694.4		64	0	1	1	1.63	31.17	95.2	1.47	6.31	105.891	18	22	273.6		548.967	0	0	1	1	0	0	0	0	0	0	1	31.17	Eligible	Assumed alive				222	222		No	128	81	1	0	1	0
2001-2002	10917	1	26	23904.1	38450.8		73	0	0	1	4.31	33.21	111.8	1.47	5.2	90.7158	25	22	345		468.75	1	0	1	1	0	0	0	0	1	0	1	33.21	Eligible	Assumed deceased	All other causes (residual)	No - Condition not listed as a multiple cause of death	No - Condition not listed as a multiple cause of death	204	203		No	118	71	1	0	1	0
2001-2002	10926	1	16	24435.2	39305.1		73	0	0	1	4.36	32.99	118.3	1.58	5.97	56.0249	36	33	321.2	104.4	587.636	0	0	1	1	0	0	0	0	0	0	2	32.99	Eligible	Assumed alive				223	223		No	147	68	0	1	0	0	9.11987
2001-2002	10929	1	27	6536.97	12448.8		68	0	1	1	0.47	30.59	102.5	1.22	7.42	53.66	14	21	446.1		538.5	1	0	1	1	1	0	0	0	0	0	0	30.59	Eligible	Assumed alive				222	222		No	115	58	1	0	1	0
2001-2002	10936	1	28	2412.3	4840.69		77	0	2	1	0.99	30.99	107	1.32	4.94	61.8727	19	19	249.8		829.714	0	0	0	1	0	0	0	0	0	1	2	30.99	Eligible	Assumed deceased	Diseases of heart (I00-I09, I11, I13, I20-I51)	No - Condition not listed as a multiple cause of death	No - Condition not listed as a multiple cause of death	8	7		No	156	69	0	0	0	0
2001-2002	10937	1	25	5488.65	10031		43	1	2	2	2.76	33.55	112.7	1.03	5.43	115.583	23	18	303.3		550.8	0	0	1	0	0	0	0	0	0	1	3	33.55	Eligible	Assumed alive				207	206		No	134	84	1	0	0	0
2001-2002	10939	2	19	8722.63	16943.1		46	1	2	1		30.43	104.8	0.88	5.3	89.8594	30	21	380.7	110.6	945.5	0	0	1	0	0	0	0	0	0	0	0	30.43	Eligible	Assumed alive				224	223		No	127	89	0	0	0	0	9.5262
2001-2002	10947	1	25	4167.43	8465.84		42	0	2	0	1.4	30.89	97.7	1.14	3.39	119.759	8	14	166.5		427.267	0	0	1	0	0	0	0	0	0	0	2	30.89	Eligible	Assumed alive				207	207	no	No	104	58		0	0	0
2001-2002	10962	1	14	6753.98	12432.7		66	1	1	1	3.72	33.26	115.4	1.06	5.9	47.5231	25	30	487.7	154.9	425.043	0	1	1	1	0	0	0	0	0	1	2	33.26	Eligible	Assumed deceased	All other causes (residual)	No - Condition not listed as a multiple cause of death	No - Condition not listed as a multiple cause of death	167	166		No	131	75	0	0	1	0	9.01307
2001-2002	10964	1	16	51253.4	92548.6		47	0	0	2	5	40.6	109	1.27	4.65	76.3874	21	25	279.6		653.95	0	0	1	1	0	0	0	0	0	0	2	40.6	Eligible	Assumed deceased	All other causes (residual)	No - Condition not listed as a multiple cause of death	No - Condition not listed as a multiple cause of death	157	156	no	No	106	72	0	1	1	0
2001-2002	10966	2	28	6137.27	11273.4		55	1	2	0	2.09	30.79	113.6	1.53	6.26	100.566	48	24	440.2		954.8	0	0	1	0	0	0	0	0	0	1	2	30.79	Eligible	Assumed alive				214	212		No	114	64	0	0	0	0
2001-2002	10973	2	27	2806.35	6008.42		33	0	2	2	4.12	34.82	107	1.91	7.68	97.1797	56	29	333.1	86.4	767.211	0	0	1	0	0	0	0	0	0	1	2	34.82	Eligible	Assumed alive				212	211	no	No	122	67	0	0	0	0	8.78312
2001-2002	11001	1	18	37214.7	74860.9		24	1	0	2	0.45	35.53	126.5	0.98	3.9	132.087	38	19	392.6	99.8	545.806	0	0	1	0	0	0	0	0	0	0		35.53	Eligible	Assumed alive				217	216		No	128	70	0	0	0	0	8.38736
2001-2002	11002	2	16	10154	19130.7		41	1	2	0	3.95	30.56	98.6	0.85	5.61	93.0717	22	21	392.6		446.353	0	0	1	0	0	0	0	0	0	2		30.56	Eligible	Assumed alive				206	206		No	104	40		0	0	0
2001-2002	11004	1	28	22272.9	40341		66	1	0	2		31.31	116	1.37	4.65	56.8579	28	20	232	134.2	541.619	0	1	0	1	0	0	0	0	0	1	3	31.31	Eligible	Assumed deceased	Malignt neoplasms (C00-C97)	No - Condition not listed as a multiple cause of death	No - Condition not listed as a multiple cause of death	170	168		No	139		0	0	1	0	8.94238
2001-2002	11006	1	26	44459.9	86864		32	1	0	1	2.38	31.17	103.6	1.14	5.82	112.615	78	38	362.8		733.538	0	0	1	1	0	0	0	0	0	2		31.17	Eligible	Assumed alive				221	220		No	130	84	0	0	0	0
2001-2002	11017	2	20	18219	33829.9		48	0	1	2	0.73	46.55	120.4	1.6	3.54	124.652	19	19	368.8		369.171	1	0	0	1	0	0	1	1	0	2	3	46.55	Eligible	Assumed deceased	Malignt neoplasms (C00-C97)	No - Condition not listed as a multiple cause of death	No - Condition not listed as a multiple cause of death	133	132	no	No	124	69	0	0	1	0
2001-2002	11021	1	26	13005.1	24596.9		55	1	0	2	1.03	39.35	130.3	1.11	4.68	67.667	29	26	487.7	102.4	595.652	1	0	0	1	0	0	0	1	0	1	1	39.35	Eligible	Assumed deceased	Malignt neoplasms (C00-C97)	No - Condition not listed as a multiple cause of death	No - Condition not listed as a multiple cause of death	99	98		No	137	90	1	0	0	0	8.54091
2001-2002	11023	1	25	55261.7	98615.5		44	0	0	2	5	33.02	93.1	1.09	5.59	105.713	21	17	232		787.692	0	0	1	0	0	0	0	0	0	1		33.02	Eligible	Assumed alive				207	206	no	No	118	68	0	0	0	0
2001-2002	11032	1	17	34630.6	60033.3		59	0	0	2	5	31.39	103.2	1.58	5.35	95.1411	17	17	350.9	121.5	167.5	0	0	1	0	0	0	0	0	0	0	2	31.39	Eligible	Assumed alive				218	218	no	No	107	58	0	0	0	0	9.02675
2001-2002	11068	2	15	37684.4	75805.7		29	1	0	2	3.31	30.37	110.8	0.83	4.71	115.013	33	22	428.3	100	1302.75	0	0	1	0	0	0	0	0	0	0	2	30.37	Eligible	Assumed alive				218	217		No	124	73	0	0	0	0	8.98093
2001-2002	11078	1	19	14662.2	25472.4		85	0	0	0				0.88	6.03	58.4915	13	22	410.4		1124.36	0	0	1	0	0	0	0	0	0	0			Eligible	Assumed deceased	All other causes (residual)	No - Condition not listed as a multiple cause of death	No - Condition not listed as a multiple cause of death	91	90		No	135	62	0	0	0	0
2001-2002	11084	2	28	4069.88	5506.83		19	0	1		0.38	35.06	98	1.58	4.42	123.604	17	18	315.2	97.2	471.111		0	0	0								35.06	Eligible	Assumed alive				214	213	no		132	71	0	0	0	0	7.71226
2001-2002	11098	1	24	6844.44	13246.8		62	0	1	2		35.47	106.7	1.55	5.46	119.96	19	20	303.3		366.278	0	1	1	1	0	0	0	0	0	0	2	35.47	Eligible	Assumed alive				211	210		No	161	72	0	0	0	1
2001-2002	11103	2	14	4007.77	6306.26		19	0	1		4.72	34.88	101	0.83	5.84	145.259	21	20	303.3	80.2	840		0	1	0								34.88	Eligible	Assumed alive				224	224	no		110	76	0	0	0	0	8.79124
2001-2002	11104	2	24	4509.48	7380.31		18	0	1		0.65	33.39	109.2	0.88	6.05	146.283	23	21	404.5	86.7	374		0	1	1								33.39	Eligible	Assumed alive				213	213	no		125	74	0	0	0	0	9.09232
2001-2002	11108	1	14	32357.4	63218.7		34	1	0	2	5	35.68	109.7	1.32	5.9	111.044	39	28	362.8		403.75	0	0	1	0	0	0	0	0	0	0	2	35.68	Eligible	Assumed alive				215	214		No	133	85	1	0	0	0
2001-2002	11110	1	20	8676.97	14458.7		45	1	1	1	2.44	30.04	109.4	1.37	3.93	131.754	24	21	434.2	90.2	446.062	0	0	0	1	0	0	0	0	0	2	3	30.04	Eligible	Assumed deceased	Malignt neoplasms (C00-C97)	Yes - Condition listed as a multiple cause of death	Yes - Condition listed as a multiple cause of death	104	103		No	144	98	1	0	1	0	8.41405
2001-2002	11111	2	22	14100	30188.2		31	0	2	1	2.18	34.22	94.4	1.11	3.75	129.379	15	18	279.6		432.727	0	0	1	0	0	0	0	0	0	0	0	34.22	Eligible	Assumed alive				217	216	no	No	115	74	0	0	0	0
2001-2002	11133	2	21	31113.2	60612.7		34	0	0	2	3.95	32.43	95.8	1.47	5.95	96.4994	20	18	321.2		863.88	0	0	1	0	0	0	0	0	0	1	2	32.43	Eligible	Assumed alive				209	208	no	No	116	69	0	0	0	0
2001-2002	11138	1	20	16521.3	26575.2		77	0	0	2	2.21	30.02	95.9	1.73	5.82	83.8406	12	17	243.9		694.556	0	0	1	1	0	0	0	0	0	0	2	30.02	Eligible	Assumed deceased	Alzheimer's disease (G30)	No - Condition not listed as a multiple cause of death	No - Condition not listed as a multiple cause of death	194	193		No	148	81	0	0	1	0
2001-2002	11140	1	18	43574.2	82008.5		30	1	3	1	2.07			0.96	3.93	126.635	32	15	327.1	293.4	774.609	0	1	1	1	0	0	0	0	0	2	3		Eligible	Assumed alive				217	216		No	145	83	0	0	0	0	9.79241
2001-2002	11154	1	14	15238.6	27322.1		46	0	1	1	3.35	37.71	109.8	0.98	4.29	88.6784	27	24	339		1465	0	0	1	1	0	0	0	0	0	1	0	37.71	Eligible	Assumed alive				215	214	no	No	152	83	1	0	0	0
2001-2002	11162	1	19	15614.3	28428.8		42	0	1	2	1.89	34.23	109	0.96	5.02	91.2055	19	16	339	111.6	285.556	0	0	1	1	0	0	0	0	0	0	2	34.23	Eligible	Assumed alive				219	218	no	No	140	91	1	0	0	0	9.20916
2001-2002	11163	1	27	14228.1	25588		45	0	1	1	2.35	34.22	111.4	1.47	5.46	121.011	37	34	237.9	84.4	316	0	0	1	1	0	0	0	0	0	0	3	34.22	Eligible	Assumed alive				221	220	no	No	124	84	0	0	0	0	7.86955
2001-2002	11195	2	20	18198.9	33739		48	0	1	2	2.03	32.84	107.2	1.5	5.02	118.487	20	20	255.8	90.7	394.529	0	0	0	0	0	0	0	0	0	0	0	32.84	Eligible	Assumed deceased	Diseases of heart (I00-I09, I11, I13, I20-I51)	No - Condition not listed as a multiple cause of death	No - Condition not listed as a multiple cause of death	75	74	no	No	131	73	0	0	0	0	8.25706
2001-2002	11206	2	25	10624.5	19424.2		30	1	2	1	1.64			1.32	4.01	114.208	15	25	279.6	91.6	332.062	0	0	0	0	0	0	0	0	0	0	3		Eligible	Assumed alive				208	206		No			0	0	0	0	7.91863
2001-2002	11211	1	28	5252.28	10682.1		43	0	2	1	1.42	31.17	97	1.11	5.25	111.997	14	13	226		574.286	0	0	1	0	0	0	0	0	0	0	3	31.17	Eligible	Assumed alive				208	207	no	No	126	78	0	0	0	0
2001-2002	11216	1	14	10462.8	18127.8		85	0	0	2	2.71	30.79	102.2	1.47	4.58	58.4915	20	25	267.7	105.2	432.353	0	0	0	1	0	0	0	0	0	0	2	30.79	Eligible	Assumed deceased	All other causes (residual)	No - Condition not listed as a multiple cause of death	Yes - Condition listed as a multiple cause of death	184	184		No	137	63	0	0	1	0	8.8827
2001-2002	11217	2	26	14365.6	25704		74	1	0	1	2.91	36.68	131.6	1.14	4.89	36.2676	63	30	600.7	100.6	987.556	1	0	1	1	0	0	0	0	1	0	3	36.68	Eligible	Assumed deceased	All other causes (residual)	No - Condition not listed as a multiple cause of death	No - Condition not listed as a multiple cause of death	137	136		No	100	60	0	0	1	0	8.96786
2001-2002	11227	2	14	14594.6	25357.9		47	1	1	2	3.3	37.47	108.7	1.71	7.14	91.9259	24	31	374.7		391.765	0	0	1	1	0	0	0	0	0	0	3	37.47	Eligible	Assumed alive				224	223		No	152	104	0	0	1	0
2001-2002	11230	2	22	8907.98	18200		42	0	2	2	1.8	35.74	116.5	0.91	3.47	107.209	12	16	249.8	174.5	722.4	0	1	1	1	0	0	0	0	0	0	0	35.74	Eligible	Assumed alive				217	216	no	No	132	64	1	1	1	1	10.1283
2001-2002	11236	2	27	32617.5	52814.6		75	0	3		0.7		100.6	1.22	8.17	62.7481	21	26	333.1		894.833	0	0	1	0	0	0	0	0	0	2			Eligible	Assumed deceased	Accidents (unintentiol injuries) (V01-X59, Y85-Y86)	No - Condition not listed as a multiple cause of death	No - Condition not listed as a multiple cause of death	80	79		No			1	0	0	0
2001-2002	11280	2	17	7744.48	16947.2		22	0	2	1	0.04	36.13	122.2	1.4	5.51	129.799	34	27	315.2		639.545	0	0	1	0	0	0	0	0	0	1	3	36.13	Eligible	Assumed alive				211	210	no	No	107	59	0	0	0	0
2001-2002	11286	1	20	11272.9	20500.2		18	1	0		4.53	30.46	102.2	0.88	4.03	130.416	23	20	458	83.6	669.667		0	1	1								30.46	Eligible	Assumed alive				225	224			124	63	0	0	0	0	9.41648
2001-2002	11292	2	15	2652.75	5427.11		74	0	2	0	1.13	40.16		1.6	7.84	63.1904	13	19	267.7		284.242	0	1	1	1	0	0	0	0	0	2	0	40.16	Eligible	Assumed deceased	Diabetes mellitus (E10-E14)	Yes - Condition listed as a multiple cause of death	Yes - Condition listed as a multiple cause of death	43	42		No	103	50	0	0	1	1
2001-2002	11294	1	22	11329.1	19443.2		85	0	0	2	0.93		77.3	2.61	4.71	45.8911	21	26	345	115.9	2526.33	1	0	0	1	1	0	0	1	0	1	3		Eligible	Assumed deceased	Diseases of heart (I00-I09, I11, I13, I20-I51)	No - Condition not listed as a multiple cause of death	No - Condition not listed as a multiple cause of death	68	68		No	115	43	0	0	1	0	8.40339
2001-2002	11295	1	23	11017.1	20404.8		85	0	0	0	1.51		99.6	0.65	4.24	18.8124	17	19	380.7		878.4	1	0	1	1	0	0	1	0	0	0	1		Eligible	Assumed deceased	Diseases of heart (I00-I09, I11, I13, I20-I51)	No - Condition not listed as a multiple cause of death	No - Condition not listed as a multiple cause of death	6	5		No	219	76	0	0	1	0
2001-2002	11302	2	27	19145.1	31612		67	1	0	1	0.14			0.85	4.94	88.0681	17	19	285.5		750.312	0	0	1	0	0	0	0	0	0	1	1		Eligible	Assumed deceased	All other causes (residual)	No - Condition not listed as a multiple cause of death	No - Condition not listed as a multiple cause of death	121	121		No	118	73	0	1	0	0
2001-2002	11309	1	18	49534.5	94088.4		49	1	0	2	0.91	64.16	165.2	1.09	4.89	64.0699	22	17	446.1	150.1	857.647	0	1	0	1	0	0	0		0	1	2	64.16	Eligible	Assumed deceased	Diseases of heart (I00-I09, I11, I13, I20-I51)	No - Condition not listed as a multiple cause of death	No - Condition not listed as a multiple cause of death	83	82		No	170	106	0	0	1	0	9.28797
2001-2002	11331	1	22	40380.6	69351.4		41	0	0	1	5	36.02	109.9	1.03	7.11	91.8691	24	25	350.9	109.3	434.5	0	0	1	1	0	0	0	0	0	2	3	36.02	Eligible	Assumed alive				220	219	no	No	114	75	0	0	1	0	9.24797
2001-2002	11345	2	18	10404.7	19874.5		62	0	1	2	5	39.29	130	1.55	6.44	62.1786	17	21	267.7	113.4	675	0	0	1	1	0	0	0	0	0	0	2	39.29	Eligible	Assumed alive				213	213		No	113	59	0	0	1	0	8.91297
2001-2002	11359	1	22	2311.86	6164.66		64	1	2	0	2.32	32.59	112.7	1.01	3.41	94.4049	27	21	327.1		937.692	0	1	1	0	0	0	0	0	0	1	3	32.59	Eligible	Assumed deceased	All other causes (residual)	No - Condition not listed as a multiple cause of death	No - Condition not listed as a multiple cause of death	201	201		No	108	70	0	0	0	0
2001-2002	11366	1	21	36155.8	71214.6		34	0	0	2	3.68	37.95	107.2	1.4	4.47	119.306	21	20	327.1	91.2	276.571	0	0	0	0	0	0	0	0	0	0	1	37.95	Eligible	Assumed alive				205	204	no	No	92	67	0	0	0	0	8.23875
2001-2002	11373	1	14	13656.2	22755.8		46	1	1	2	4.19	37.35	126	0.98	7.01	103.88	22	24	398.5	107.9	207.68	0	0	1	0	0	0	0	0	0	0	1	37.35	Eligible	Assumed alive				216	215		No	120	64	0	0	0	0	8.70656
2001-2002	11382	1	15	6484.18	12953.8		57	1	2	2	1.25	46.21	141.9	1.22	5.35	94.477	27	22	315.2	96.4	852.632	1	0	1	0	1	0	0	0	0	1	3	46.21	Eligible	Assumed alive				226	226		No	136	88	0	0	0	0	9.27352
2001-2002	11394	2	24	50985.3	92525		48	0	0	1	5	35.41	110	1.11	5.74	87.4609	17	19	232		497.545	0	0	1	1	0	0	0	0	0	0	2	35.41	Eligible	Assumed alive				214	213	no	No	143	86	0	0	0	0
2001-2002	11407	1	14	18119	36391.8		38	0	0	1	0.83			0.83	4.6	116	8	14	154.6		528	0	0	1	0	0	0	0	0	0	2	1		Eligible	Assumed deceased	All other causes (residual)	No - Condition not listed as a multiple cause of death	No - Condition not listed as a multiple cause of death	40	39	no	No	109	74	0	0	0	0
2001-2002	11409	2	16	8334.16	15811.9		62	1	1	2	3.52	30.03	109	1.89	8.02	82.7326	26	27	410.4		203.571	0	0	1	1	0	0	0	0	0	1	3	30.03	Eligible	Assumed alive				206	205		No	141	80	0	0	1	0
2001-2002	11420	1	14	15132.2	27827		50	0	1	2	2.48	32.33	102.8	1.37	5.4	116.834	22	20	190.3		324.556	0	0	1	1	0	0	0	0	0	0	2	32.33	Eligible	Assumed alive				215	215	no	No	128	84	0	0	0	0
2001-2002	11422	1	23	29208.2	52745.9		52	0	3	2	0	31.54	107.6	1.37	4.81	99.9363	23	21	226		310.667	0	0	0	1	0	0	0	0	0	2	1	31.54	Eligible	Assumed alive				225	224	no	No	157	75	1	0	1	0
2001-2002	11423	2	15	2869.32	6188.39		64	0	2	2	2.93	33.27	102.3	2.07	6.59	78.1632	43	62	374.7		403.2	0	0	1	1	0	0	0	0	0	0		33.27	Eligible	Assumed alive				218	217		No	172	90	1	0	0	0
2001-2002	11432	1	23	33421.2	59433.6		52	1	0	2	2.69	33.04	112.4	2.28	5.97	97.8543	35	22	178.4		697.5	0	1	1	0	0	0	0	0	0	2	1	33.04	Eligible	Assumed deceased	Chronic lower respiratory diseases (J40-J47)	No - Condition not listed as a multiple cause of death	No - Condition not listed as a multiple cause of death	58	57		No	95	74	0	0	0	1
2001-2002	11440	1	14	31655.8	67448.7		24	0	0	2	3.39	41.19	130.5	1.09	6.03	103.522	24	19	267.7		603.2	0	0	1	0	0	0	0	0	0	2	3	41.19	Eligible	Assumed alive				215	214	no	No	102	49	0	0	0	0
2001-2002	11443	1	26	7620.1	14656.9		60	0	1	1	2.58	31.74	107.2	1.22	6.1	108.909	30	23	356.9		263.029	1	0	1	1	0	1	0	0	0	1	1	31.74	Eligible	Assumed alive				220	220		No	143	81	0	1	1	0
2001-2002	11459	2	19	29432.1	56982.9		60	1	0	2	4.65	30.16	115.3	1.09	4.84	92.5069	26	17	315.2		447.844	0	1	0	1	0	0	0	0	0	0	0	30.16	Eligible	Assumed deceased	Diabetes mellitus (E10-E14)	Yes - Condition listed as a multiple cause of death	No - Condition not listed as a multiple cause of death	159	158		No	137	78	1	0	1	1
2001-2002	11463	1	15	6953.13	14293.2		41	0	2	2	2.76	36.28	107.2	1.32	4.68	91.8691	16	17	291.5	86.7	998.25	0	0	0	0	0	0	0	0	0	0		36.28	Eligible	Assumed alive				226	225	no	No			0	0	0	0	8.35427
2001-2002	11476	2	17	6021.12	11004.1		51	1	2	1	5	30.33	100.8	1.16	4.99	86.7581	67	35	285.5		246.5	0	1	0	0	0	0	0	0	0	1	2	30.33	Eligible	Assumed alive				211	209		No	114	70	0	0	0	0
2001-2002	11490	1	28	6679.09	12719.5		61	0	1	1	2.45	31.36	99.4	1.53	5.84	79.8099	20	17	190.3	100.8	333.913	0	0	1	1	0	0	0	0	0	0	2	31.36	Eligible	Assumed alive				208	207		No	151	80	0	0	0	0	8.04713
2001-2002	11514	2	15	41270.5	73392.1		57	1	0	1	3.35	34.87	122.5	1.11	6.31	83.1774	25	25	463.9	106	556.286	0	0	1	1	0	0	0	0	0	0	2	34.87	Eligible	Assumed alive				219	219		No			0	0	1	0	9.38194
2001-2002	11526	2	16	21037.2	45787.5		24	0	1	2	1.93	32.97	107	1.91	7.86	91.12	22	20	356.9		656.192	0	0	1	1	0	0	0	0	0	0	1	32.97	Eligible	Assumed alive				206	206	no	No	130	70	1	0	0	0
2001-2002	11527	1	22	30220.2	56045.5		50	1	0	2	5	30.74	103.5	0.83	4.55	77.8605	42	27	458		266	0	0	1	1	0	0	0	0	0	1	1	30.74	Eligible	Assumed alive				220	219		No	124	86	0	1	0	0
2001-2002	11537	1	18	7304.98	14050.8		61	0	1	1	3.76	32.54	106	2.15	7.14	113.773	19	17	339		521.667	1	0	1	1	1	0	0	0	0	0	2	32.54	Eligible	Assumed alive				217	216		No	147	80	0	0	0	0
2001-2002	11543	1	27	4560.03	8484.67		75	1	1	0	1.27	36.77		1.09	4.22	51.8999	13	15	577		1289.75	0	0	0	1	0	0	0	0	0	2	2	36.77	Eligible	Assumed deceased	Nephritis, nephrotic syndrome and nephrosis (N00-N07, N17-N19, N25-N27)	No - Condition not listed as a multiple cause of death	No - Condition not listed as a multiple cause of death	38	37		No	151	86	0	0	1	0
2001-2002	11544	1	25	26755.3	44237		79	0	0	2	5	34.68	105.3	1.58	5.74	21.9035	15	19	321.2		605.294	1	1	1	1	0	0	1	0	0	0	2	34.68	Eligible	Assumed deceased	Nephritis, nephrotic syndrome and nephrosis (N00-N07, N17-N19, N25-N27)	No - Condition not listed as a multiple cause of death	No - Condition not listed as a multiple cause of death	127	126		No	210	77	0	1	1	0
2001-2002	11546	2	24	22556.9	39569		42	0	0	1	0.67		144.5	1.53	5.35	112.786	26	27	327.1	116.9	675.442	0	1	1	0	0	0	0	0	0	2	3		Eligible	Assumed alive				213	212	no	No	103	66	0	0	0	0	9.10512
2001-2002	11551	1	19	23494.7	45734.2		64	0	0	2	5	39.03	101.8	1.99	7.47	91.8575	18	20	309.3	95.9	882.762	0	0	1	0	0	0	0	0	0	1	3	39.03	Eligible	Assumed alive				219	218		No	133	75	0	0	0	0	9.02921
2001-2002	11562	1	20	3243	6561.12		85	1	2	1	3.1		106.3	1.42	5.74	60.8893	19	26	356.9	89.8	411.125	0	1	1	1	0	0	0	0	0	2	1		Eligible	Assumed deceased	Diseases of heart (I00-I09, I11, I13, I20-I51)	No - Condition not listed as a multiple cause of death	No - Condition not listed as a multiple cause of death	68	67		No	193	48	0	0	0	1	8.89819
2001-2002	11565	2	21	8860.75	13816.4		82	1	0	1	1.42	32.57	109.5	0.98	4.16	50.8135	18	26	440.2		424.688	1	0	1	1	0	0	0	1	0	0	2	32.57	Eligible	Assumed deceased	Cerebrovascular diseases (I60-I69)	No - Condition not listed as a multiple cause of death	Yes - Condition listed as a multiple cause of death	51	51		No	126	76	0	1	1	0
2001-2002	11584	1	18	11449.5	19835.3		42	1	1	2		37.89	120.7	1.34	5.17	106.84	41	25	446.1	101.9	281.167	0	0	1	0	0	0	0	0	0	1	3	37.89	Eligible	Assumed alive				217	216		No	124	80	0	0	0	0	8.40818
2001-2002	11591	1	22	31448.8	58156.7		58	1	0	2	3.45	31.77	109.7	1.29	7.14	104.024	48	37	398.5	117.2	1002.14	0	0	1	0	0	0	0	0	0	1	3	31.77	Eligible	Assumed alive				221	220		No	119	72	0	0	0	0	8.82432
2001-2002	11600	2	27	3802.59	7630.53		61	0	2	0	0.74		112.3	1.09	7.81	48.8945	9	19	321.2	154.4	800.471	1	1	1	1	1	0	0	0	0	0			Eligible	Assumed deceased	Cerebrovascular diseases (I60-I69)	No - Condition not listed as a multiple cause of death	No - Condition not listed as a multiple cause of death	177	176		No	114	62	0	0	1	1	9.9522
2001-2002	11606	1	14	9542.5	20725.4		27	0	2	2	5	46.35	118.7	1.09	4.01	101.363	12	15	333.1		969.889	0	0	1	0	0	0	0	0	0	0	3	46.35	Eligible	Assumed alive				215	215	no	No	136	79	0	0	0	0
2001-2002	11618	1	27	14102.4	31502		36	0	1	1	0.14	33.85	106.2	1.4	4.53	128.908	14	15	232	85.1	384	0	0	0	0	0	0	0	0	0	0	2	33.85	Eligible	Assumed alive				222	221	no	No	117	71	0	0	0	0	8.10739
2001-2002	11637	2	18	51801	93537.4		46	0	0	2	5	41.57	127.1	1.14	5.46	104.238	32	32	297.4		717.909	0	0	1	0	0	0	0	0	0	0	2	41.57	Eligible	Assumed alive				213	212	no	No	118	81	0	0	0	0
2001-2002	11638	2	21	37565.3	71879		45	1	0	2	0.93	30.34	105.6	1.34	6.65	90.4929	25	28	404.5	97.2	377	0	0	1	1	0	0	0	0	0	0	2	30.34	Eligible	Assumed alive				210	209		No	133	80	0	0	0	0	8.96503
2001-2002	11644	2	18	4098.82	6392.43		18	0	1		3.26	49.92	138.9	0.96	5.95	124.475	27	26	398.5		812		0	1	1								49.92	Eligible	Assumed alive				213	213	no		119	78	0	0	0	0
2001-2002	11663	2	28	12860.2	21429.4		53	1	1	2	5	30.34	99.5	1.14	5.79	88.1319	31	35	345		367.889	0	0	1	1	0	0	0	0	0	0	2	30.34	Eligible	Assumed alive				214	213		No	141	96	0	0	0	0
2001-2002	11672	2	19	30947.6	55962.8		71	0	0	1	2.6	33.99	116.8	1.14	6.21	37.828	11	12	291.5		377.708	1	1	1	1	0	0	0	0	1	0	0	33.99	Eligible	Assumed deceased	Diabetes mellitus (E10-E14)	Yes - Condition listed as a multiple cause of death	Yes - Condition listed as a multiple cause of death	75	74		No	182	74	0	0	1	1
2001-2002	11679	1	27	8399.24	15815.8		45	1	1	1	1.94	30.27	109.4	1.03	7.71	93.2265	33	20	606.7	103.9	203.077	0	1	1	1	0	0	0	0	0	2	3	30.27	Eligible	Assumed alive				220	219		No	139	94	0	0	1	0	9.25359
2001-2002	11685	1	28	22400.1	43433.3		61	0	0	2		30.84	99.2	1.06	7.24	54.3183	18	14	404.5	122.8	1263.46	0	0	1	1	0	0	0	0	0	0	1	30.84	Eligible	Assumed deceased	Diseases of heart (I00-I09, I11, I13, I20-I51)	Yes - Condition listed as a multiple cause of death	Yes - Condition listed as a multiple cause of death	184	183		No	170	74	0	1	1	0	10.3057
2001-2002	11702	1	21	21164.4	40646.3		63	0	0	2	5	36.42	113	0.93	4.89	68.2668	34	27	261.7	110	863.571	0	0	1	1	0	0	0	0	0	0	3	36.42	Eligible	Assumed alive				205	203		No	172	87	0	1	1	0	9.78188
2001-2002	11708	2	24	15618.4	31134.6		26	1	1	2	5	33.8		0.93	5.04	95.8997	19	20	416.4		406.421	0	0	1	1	0	0	0	0	0	0		33.8	Eligible	Assumed alive				213	212		No	124	74	0	0	0	0
2001-2002	11714	1	24	14312.4	25889		46	0	1	2	5	44.45	119	1.42	3.31	88.6784	13	17	404.5	120.1	975.36	0	0	0	0	0	0	0	0	0	0	1	44.45	Eligible	Assumed alive				211	209	no	No	112	69	0	0	0	0	8.22231
2001-2002	11724	1	18	48371.4	92831.1		44	1	0	2	2.55	33.67	110.4	0.88	4.55	114.774	42	25	416.4		172.684	0	0	1	0	0	0	0	0	0	1	2	33.67	Eligible	Assumed alive				217	216		No	121	64	0	0	0	0
2001-2002	11736	1	14	34452.3	67859.3		34	0	3	2	5	33.06	100.2	1.47	5.04	113.406	19	21	255.8		252.571	0	0	0	0	0	0	0	0	0	2	3	33.06	Eligible	Assumed alive				215	214	no	No	105	63	0	0	0	0
2001-2002	11742	2	28	4581.82	8899.89		53	1	2	0	2.73	32	103	0.62	4.53	97.1693	60	36	398.5	96.1	261.615	0	0	1	1	0	0	0	0	0	0	2	32	Eligible	Assumed alive				214	213		No	142	72	0	0	0	0	10.5121
2001-2002	11755	2	28	8031.66	16205.4		27	0	2	1		37.09	106.5	0.96	4.55	119.122	26	19	315.2	100.2	874.545	0	0	1	0	0	0	0	0	0	0		37.09	Eligible	Assumed alive				214	212	no	No			0	0	0	0	8.58685
2001-2002	11756	1	27	4720.18	8846.62		63	1	1	2	1.47	37.46	125.7	1.32	7.42	67.1293	22	18	416.4		232	1	1	1	1	1	0	0	1	1	1	1	37.46	Eligible	Assumed deceased	All other causes (residual)	No - Condition not listed as a multiple cause of death	No - Condition not listed as a multiple cause of death	184	184		No	152	82	1	0	1	1
2001-2002	11763	1	20	11250.3	24281.3		26	0	1	2		30.02	96.8	1.11	3.78	145.484	9	14	243.9	212.3	711.2	0	1	1	1	0	0	0	0	0	2	2	30.02	Eligible	Assumed alive				226	226	no	No	117	59	1	0	0	1	9.38335
2001-2002	11782	1	14	33398.4	66166.5		32	0	0	2	1.93	34.51	110.2	1.16	6.7	120.994	23	18	232	92.7	657.222	0	0	1	1	0	0	0	0	0	2	3	34.51	Eligible	Assumed alive				214	214	no	No	140	84	0	0	0	0	8.8535
2001-2002	11788	2	15	32563.4	68568.4		25	0	0	2	5	33.94	115.7	1.24	3.75	120.807	29	20	261.7		427.2	0	0	1	0	0	0	0	0	0	0	2	33.94	Eligible	Assumed alive				218	217	no	No	116	72	0	0	0	0
2001-2002	11793	1	17	12020.2	21859.2		18	1	0		2		110.2	0.91	4.14	124.253	243	97	588.9		885		0	1	0									Eligible	Assumed alive				217	216			114	77	1	0	0	0
2001-2002	11801	2	22	15525.4	23782.5		80	1	0	1	2.51		99.1	1.06	4.84	43.3455	12	19	493.7		1112.33	1	1	1	1	1	0	0	0	0	1	1		Eligible	Assumed deceased	Alzheimer's disease (G30)	Yes - Condition listed as a multiple cause of death	No - Condition not listed as a multiple cause of death	25	24		No	161	66	0	1	1	0
2001-2002	11804	1	21	46300.6	90336.6		39	0	0	2	1.81	37.15	101.3	1.14	5.38	109.492	20	18	303.3		1329.95	0	0	1	1	0	0	0	0	0	0	0	37.15	Eligible	Assumed alive				203	202	no	No	123	89	1	0	1	0
2001-2002	11813	1	27	43279.1	85765.3		38	1	0	1				1.37	5.66	119.715	39	38	232		960	0	1	1	1	0	0		0	0	2	3		Eligible	Assumed deceased	Diseases of heart (I00-I09, I11, I13, I20-I51)	Yes - Condition listed as a multiple cause of death	Yes - Condition listed as a multiple cause of death	30	30		No	84	41	0	1	1	1
2001-2002	11816	1	24	47188.1	92202.8		39	1	0	2		32.78	110.4	0.72	4.73	94.3885	14	19	315.2		317.8	0	0	1	1	0	0	0	0	0	0	2	32.78	Eligible	Assumed alive				209	208		No	129	92	0	0	0	0
2001-2002	11818	1	19	54252.9	96962.2		49	0	0	2	2.94	32.57	114.2	0.88	7.42	86.8487	29	24	440.2		401.519	0	0	1	1	0	0	0	0	0	0	1	32.57	Eligible	Assumed alive				212	211	no	No	144	84	0	0	0	0
2001-2002	11820	1	18	11527.9	19793.6		58	1	1	1	5	44.11	136.6	0.7	3.15	43.9451	33	28	642.4		191.086	1	0	1	1	0	1	1	0	1	1	1	44.11	Eligible	Assumed deceased	Nephritis, nephrotic syndrome and nephrosis (N00-N07, N17-N19, N25-N27)	No - Condition not listed as a multiple cause of death	No - Condition not listed as a multiple cause of death	187	186		No	135	87	0	1	1	0
2001-2002	11826	1	27	8663.17	16547.9		69	0	1	1	0.7	35.95	109.9	1.27	9.41	66.4247	20	18	368.8		269.176	0	0	1	1	0	0	0	0	0	0	0	35.95	Eligible	Assumed deceased	All other causes (residual)	No - Condition not listed as a multiple cause of death	No - Condition not listed as a multiple cause of death	101	100		No	128	75	0	0	1	0
2001-2002	11841	1	24	20571.2	39765.7		61	0	0	0	1.13		99.5	1.4	6.34	79.8278	24	33	303.3		501.882	0	0	1	1	0	0	0	0	0	0	0		Eligible	Assumed deceased	All other causes (residual)	No - Condition not listed as a multiple cause of death	No - Condition not listed as a multiple cause of death	132	131		No	113	69	0	0	1	0
2001-2002	11878	2	23	11014.1	23921.5		33	0	2	1	0.34	34.6	104.2	1.11	4.5	97.1797	18	23	261.7		1476	0	0	1	0	0	0	0	0	0	2	3	34.6	Eligible	Assumed alive				207	206	no	No	108	76	0	0	0	0
2001-2002	11881	1	22	2524.01	5373.51		29	0	0	2	2.46			1.14	5.72	117.46	37	20	321.2	92.7	895.789	0	0	1	0	0	0	0	0	0	1			Eligible	Assumed alive				220	218	no	No			0	0	0	0	8.86666
2001-2002	11894	1	19	12309.3	21243.9		80	0	0	2	5	36.19	123.4	0.96	5.3	24.5478	14	16	499.6	182.3	452.941	0	1	1	0	0	0	0	0	0	0	0	36.19	Eligible	Assumed deceased	Malignt neoplasms (C00-C97)	Yes - Condition listed as a multiple cause of death	Yes - Condition listed as a multiple cause of death	80	79		No	132	64	0	1	0	1	10.5384
2001-2002	11898	1	20	11083.1	21251		30	1	1	2	1.51	36.08	122.2	0.88	4.76	103.586	31	34	416.4	76.2	238.222	0	0	1	0	0	0	0	0	0	0	2	36.08	Eligible	Assumed alive				226	226		No	104	74	0	0	0	0	7.87432
2001-2002	11900	1	16	3408.44	6346.53		18	1	1		0.77	32.84	108.8							90.3	979.2		0	0	0								32.84	Eligible	Assumed alive				227	225			125	60	0	0	0	0
2001-2002	11904	1	23	31526.2	58729.3		51	1	3	2	0	47.16	148.6	0.83	4.58	98.5441	34	32	303.3		600.667	0	1	1	0	0	0	0	0	0	2	1	47.16	Eligible	Assumed alive				225	224		No	111	69	0	0	0	1
2001-2002	11906	2	23	26993.5	44286.5		70	0	3	1	0.52	30.03	100.3	1.5	6.41	88.0663	18	19	356.9		1158.75	0	0	1	1	0	0	0	0	0	1	2	30.03	Eligible	Assumed alive				207	206		No	143	87	0	0	0	0
2001-2002	11912	2	16	49166.4	90623.9		42	1	0	1	2.82	30.54	108.1	1.45	4.76	104.975	15	20	398.5	82.3	708.286	0	0	0	0	0	0	0	0	0	2	3	30.54	Eligible	Assumed alive				206	206		No	117	75	0	0	0	0	8.60757
2001-2002	11931	2	25	14563.8	26988.6		65	1	0	1	0.69	38.71	128.6	0.98	3.7	89.3141	46	39	297.4		468.8	0	1	1	1	0	0	0	0	0	1	2	38.71	Eligible	Assumed deceased	All other causes (residual)	No - Condition not listed as a multiple cause of death	No - Condition not listed as a multiple cause of death	125	125		No	122	68	0	0	0	0
2001-2002	11953	1	16	6418.52	11826.5		62	1	1	2	4.66	35.31	125	1.01	5.69	74.4715	14	17	499.6		639	0	0	1	1	0	0	0	0	0	1	2	35.31	Eligible	Assumed alive				227	225		No			0	0	1	0
2001-2002	11955	1	24	14078.3	25889		44	0	1	2	2.91	42.11	121.4	1.73	5.53	128.204	16	17	321.2		656.2	0	1	1	1	0	0	0	0	0	0		42.11	Eligible	Assumed deceased	Diseases of heart (I00-I09, I11, I13, I20-I51)	No - Condition not listed as a multiple cause of death	No - Condition not listed as a multiple cause of death	98	97	no	No	123	89	0	0	1	1
2001-2002	11959	1	26	32645.2	63718.5		67	0	0	1	1.05	46.48	138.2	0.93	4.91	76.5332	45	34	505.6		512.471	0	0	1	1	0	0	0	0	0	2	2	46.48	Eligible	Assumed deceased	Diseases of heart (I00-I09, I11, I13, I20-I51)	No - Condition not listed as a multiple cause of death	No - Condition not listed as a multiple cause of death	165	164		No	155	89		0	0	0
2001-2002	11961	2	24	6049.66	11338.3		69	1	1	2	2.53	42.44	140.7	1.09	4.86	29.1914	19	18	571		449.045	0	1	1	1	0		0	0	0	1	2	42.44	Eligible	Assumed deceased	Diseases of heart (I00-I09, I11, I13, I20-I51)	No - Condition not listed as a multiple cause of death	No - Condition not listed as a multiple cause of death	71	70		No	120	72	1	1	1	1
2001-2002	11965	1	19	59135.7	95791.8		47	1	0	2	4.31			0.93	4.78	101.352	54	40	339		497.25	0	0	1	1	0	0	0	0	0	0	1		Eligible	Assumed alive				219	218		No	176	98	0	0	0	0
2001-2002	11968	2	19	42201.1	69637.8		53	0	0	2	4.35	34.92	104.8	1.09	6.21	73.2347	28	25	309.3		471.778	1	0	1	1	0	0	0	0	1	0	0	34.92	Eligible	Assumed alive				223	222	no	No	163	94	0	0	1	0
2001-2002	11969	2	15	11063.1	21234.8		20	1	2	1	2.06			0.91	3.98	144.736	43	33	386.6		751.478	0	0	1	0	0	0	0	0	0	0	3		Eligible	Assumed alive				219	218		No	107	65	1	0	0	0
2001-2002	11984	1	20	2520.63	4059.3		19	0	1		0.16	43.77	108.4	0.88	3.08	145.259	20	19	327.1		543.333		0	1	1								43.77	Eligible	Assumed alive				226	226	no		118	83	0	0	0	0
2001-2002	11987	1	22	7208.53	13241.2		46	1	2	0	2.15	30.5	104.6	1.06	5.69	102.067	36	10	350.9	196.6	699.789	0	1	1	1	0	0	0	0	0	1	2	30.5	Eligible	Assumed alive				220	220		No	131	93	0	0	0	1	10.766
2001-2002	11998	1	28	7493.19	15872.6		21	0	2	0	0.42	36.9	96.2	1.24	3.15	91.694	30	25	309.3		193.846	0	0	1	0	0	0	0	0	0	0	0	36.9	Eligible	Assumed alive				208	207	no	No			0	0	0	0
2001-2002	11999	1	24	17763.3	29837.8		19	1	3		4.66	32.46	93.8	1.01	5.48	123.383	31	15	475.8	89.4	537.882		0	1	0								32.46	Eligible	Assumed alive				211	211			123	70	0	0	0	0	8.93577
2001-2002	12007	1	17	18060.3	29164.5		70	0	0	2	3.94	32.22	112.5	1.29	5.3	64.9912	16	15	321.2		529.273	0	0	1	1	0	0	0	0	0	1	3	32.22	Eligible	Assumed deceased	Diseases of heart (I00-I09, I11, I13, I20-I51)	No - Condition not listed as a multiple cause of death	No - Condition not listed as a multiple cause of death	205	204		No	172	87	0	0	0	0
2001-2002	12013	1	18	46510	91522.1		30	0	0	2	1.21	31.41	92.2	1.45	4.97	99.2494	17	20	196.3		1086.43	0	0	0	0	0	0	0	0	0	0	3	31.41	Eligible	Assumed alive				217	216	no	No	91	61	0	0	0	0
2001-2002	12015	2	17	12087.8	21477.3		41	1	1	2	5	33.28	105.3	1.03	5.3	65.9009	29	22	446.1	92.8	344.19	0	0	1	0	0	0	0	0	0	1	2	33.28	Eligible	Assumed alive				211	210		No			1	0	0	0	9.86317
2001-2002	12021	1	23	13924.6	25814.8		50	0	1	2	3.85	52.89	124.8	1.5	5.9	99.4164	16	25	321.2		570	0	0	1	0	0	0	0	0	0	0	3	52.89	Eligible	Assumed alive				225	224	no	No	125	77	0	0	0	0
2001-2002	12022	2	27	9330.49	17052.3		57	1	2	1	4.31	30.98	110	0.98	6.75	83.1774	18	25	434.2		238.769	0	0	1	0	0	0	0	0	0	1	2	30.98	Eligible	Assumed alive				212	212		No	112	86	0	0	0	0
2001-2002	12026	1	19	6883.77	14354.8		53	0	2	1	5	32.97	97.9	0.83	6.78	84.4424	22	17	380.7	93.6	635.727	0	0	1	1	0	0	0	0	0	0	2	32.97	Eligible	Assumed alive				218	218	no	No	139	82	0	0	1	0	8.56438
2001-2002	12027	2	17	1584.98	3301.57		18	1	2		1.36	52.7	157.3	1.03	5.64	137.773	34	29	434.2	117.2	753.923		0	1	0								52.7	Eligible	Assumed alive				211	210			127	72	0	0	0	0	8.88292
2001-2002	12028	2	21	22090.9	42769.8		60	1	0	2	5	32.2	111.6	1.47	3.78	59.3056	24	38	339	92.4	556.273	1	0	0	1	1	1	0	0	0	1	1	32.2	Eligible	Assumed alive				211	210		No	122	83	0	0	1	0	7.80327
2001-2002	12029	2	28	9889.26	18080.1		24	1	2	1	3.31	30.96	99.6	0.72	6.15	119.124	22	18	356.9	112	559.765	0	0	1	0	0	0	0	0	0	0	2	30.96	Eligible	Assumed alive				214	212		No	124	74	0	0	0	0	11.2295
2001-2002	12045	1	26	16157.2	35166.2		36	0	1	1	0.91	38.97	120.4	1.09	4.73	154.967	22	16	345	166.3	1197.58	0	1	1	1	0	0	0	0	0	0	1	38.97	Eligible	Assumed alive				221	220	no	No	129	100	1	0	1	0	9.78194
2001-2002	12062	2	18	39833.5	79835.3		25	1	0	2	2.71	39.77	127.9	1.32	6.21	118.291	55	41	469.9		547.222	0	0	1	0	0	0	0	0	0	2	3	39.77	Eligible	Assumed alive				213	212		No	114	43	1	0	0	0
2001-2002	12079	1	26	11557.2	20023.8		85	0	0	1	1.79		101.4	1.32	6.31	58.4915	19	25	243.9		792	0	0	1	1	0	0	0	0	0	0			Eligible	Assumed deceased	Alzheimer's disease (G30)	No - Condition not listed as a multiple cause of death	Yes - Condition listed as a multiple cause of death	58	57		No	213	64	1	0	1	0
2001-2002	12082	1	15	6484.18	12953.8		46	1	2	1	5	34.31	111.3	0.91	6.59	89.8594	45	32	374.7		279.273	0	0	1	0	0	0	0	0	0	1	3	34.31	Eligible	Assumed alive				226	225		No	120	75	0	0	0	0
2001-2002	12126	2	15	2530.8	5105.52		60	1	2	0	0.34			1.32	3.57	97.0952	20	24	267.7		991.091	0	0	0	0	0	0	0	0	0	0	0		Eligible	Assumed alive				219	218		No	138	68	0	0	0	0
2001-2002	12133	2	25	9606.66	18328.5		23	1	2	2	5	31.86	105.9	1.19	4.84	105.616	31	25	416.4		648.308	0	0	0	0	0	0	0	0	0	0	3	31.86	Eligible	Assumed alive				208	208		No	109	69		0	0	0
2001-2002	12147	1	28	6088.38	10804.7		44	1	2	1	3.99	42.61	125.3	0.93	4.89	103.511	30	30	505.6	146	642.25	0	1	1	0	0	0	0	0	0	1		42.61	Eligible	Assumed alive				208	207		No			0	0	0	0	9.28089
2001-2002	12148	1	28	5739.01	12388.9		45	0	2	0	1.33	39.06	110	1.22	4.42	110.434	24	19	279.6		1265.33	0	0	1	1	0	0	0	0	0	0	0	39.06	Eligible	Assumed alive				208	208	no	No	145	75	0	0	0	0
2001-2002	12151	1	19	45114.2	89376.9		37	0	0	2	1.16	37.57	115.1	0.98	5.33	124.04	19	14	273.6	89.5	661.5	0	0	1	1	0	0	0	0	0	2	3	37.57	Eligible	Assumed alive				218	216	no	No	117	76	1	0	0	0	8.74985
2001-2002	12166	2	23	42411.8	75543.9		59	1	0	1	3.35	32.04	109.5	1.27	6.34	82.017	21	20	350.9	101.3	588.176	0	0	1	1	0	0	0	0	0	0	2	32.04	Eligible	Assumed deceased	Influenza and pneumonia (J09-J18)	No - Condition not listed as a multiple cause of death	No - Condition not listed as a multiple cause of death	111	110		No	131	88	0	0	0	0	9.01869
2001-2002	12172	1	23	33004.1	61032.8		59	1	0	2	5	35.18	117.6	0.88	4.6	97.7796	24	23	315.2		278.421	0	0	1	0	0	0	0	0	0	2	3	35.18	Eligible	Assumed alive				225	224		No	111	79	0	0	0	0
2001-2002	12181	2	20	11131.1	21262		60	0	1	1	0.37	30.09	98.2	1.89	4.86	80.3725	19	19	392.6		316.25	1	0	0	1	0	0	0	1	1	2	0	30.09	Eligible	Assumed alive				224	223		No	159	82	0	0	1	0
2001-2002	12185	2	18	48695.9	95853.2		40	1	0	2	2.32	31.72	101	1.16	4.86	106.461	16	18	279.6	94.6	777	0	0	0	0	0	0	0	0	0	0	1	31.72	Eligible	Assumed alive				213	212		No	112	74	0	0	0	0	8.66053
2001-2002	12188	2	14	7177.75	14024.2		72	1	0	1	2.71			0.85	5.12	66.7115	23	20	434.2	67.7	1193.85	0	1	1	1	0	0	0	0	0	2	1		Eligible	Assumed deceased	All other causes (residual)	Yes - Condition listed as a multiple cause of death	No - Condition not listed as a multiple cause of death	85	84		No	147	51	0	0	1	1	9.02727
2001-2002	12207	2	20	36230.1	71299.6		38	0	0	2	2.27	48.42	119.3	1.06	5.07	110.264	16	20	350.9		465.182	0	0	1	0	0	0	0	0	0	1	2	48.42	Eligible	Assumed alive				224	223	no	No	117	68	0	0	0	0
2001-2002	12230	1	27	14420.8	25053.1		85	0	0	0	1.37			1.97	5.04	51.4958	9	16	380.7	91.1	692.471	0	0	0	1	0	0	0	0	0	0	0		Eligible	Assumed deceased	All other causes (residual)	No - Condition not listed as a multiple cause of death	No - Condition not listed as a multiple cause of death	61	60		No			0	0	0	0	8.47277
2001-2002	12236	2	28	5011.3	9233.62		65	1	1	2	2		70.1	0.96	2.46	103.25	13	18	487.7		947.625	0	0	1	1	0	0	0	0	0	2	2		Eligible	Assumed deceased	Chronic lower respiratory diseases (J40-J47)	No - Condition not listed as a multiple cause of death	No - Condition not listed as a multiple cause of death	111	109		No	158	58	0	0	1	0
2001-2002	12240	1	14	13022	22622.9		83	0	0	1	1.66			1.06	4.45	68.3971	12	18	220.1	97.4	762.783	1	0	1	0	0	0	0	0	1	0	0		Eligible	Assumed deceased	All other causes (residual)	No - Condition not listed as a multiple cause of death	No - Condition not listed as a multiple cause of death	8	8		No	116	68		0	0	0	8.80566
2001-2002	12252	2	15	9678.67	20700.1		37	0	2	1	1.65	35.95	103.4	1.37	5.95	94.4871	36	34	255.8		464.97	0	0	1	0	0	0	0	0	0	1		35.95	Eligible	Assumed alive				218	217	no	No	106	75	0	0	0	0
2001-2002	12256	1	22	22132.7	36594.1		71	0	0	1	4.99	30.79	110.1	1.6	7.86	74.4127	14	17	315.2		686	0	0	1	1	0	0	0	0	0	0	1	30.79	Eligible	Assumed alive				220	219		No	148	80	0	0	0	0
2001-2002	12265	1	23	8572.35	13428.5		84	1	0	1	1.98	30.17	116.1	0.72	3.75	82.0313	20	15	410.4		768.214	0	1	1	1	0	0	0	0	0	1	1	30.17	Eligible	Assumed deceased	Diseases of heart (I00-I09, I11, I13, I20-I51)	Yes - Condition listed as a multiple cause of death	No - Condition not listed as a multiple cause of death	125	124		No	144	78	0	0	0	1
2001-2002	12268	1	24	11985.7	20764.2		50	1	1	1	4.44	32.42	109	1.5	5.15	101.002	29	20	237.9		318.5	0	0	1	1	0	0	0	0	0	1	2	32.42	Eligible	Assumed alive				211	210		No	117	93	0	1	0	0
2001-2002	12273	2	28	8597.12	17433.2		28	1	2	1	1.02	35.15	108.3	0.59	6.03	115.824	51	34	642.4	84.9	294.35	0	0	1	0	0	0	0	0	0	0	3	35.15	Eligible	Assumed alive				214	213		No	122	74	0	0	0	0	10.7941
2001-2002	12281	2	24	37471.3	73427.6		37	1	0	2	5	32.55	113.4	0.7	5.22	108.728	42	25	356.9		704.381	0	0	1	1	0	0	0	0	0	0	2	32.55	Eligible	Assumed alive				213	212		No	118	89	0	0	0	0
2001-2002	12284	1	17	31735.6	58855.9		54	1	0	2	5	31.65	110.8	1.47	6.36	75.7032	29	27	368.8	102.7	333.474	0	0	1	0	0	0	0	0	0	1	3	31.65	Eligible	Assumed alive				218	217		No	130	76	1	0	0	0	8.39301
2001-2002	12288	2	18	14613.5	25237.7		85	0	0	0	0.81		96.4	1.63	4.81	67.4429	15	23	273.6		626.154	0	0	0	1	0	0	0	0	0	0	0		Eligible	Assumed deceased	Cerebrovascular diseases (I60-I69)	No - Condition not listed as a multiple cause of death	No - Condition not listed as a multiple cause of death	9	8		No	134	54	0	0	1	0
2001-2002	12297	2	26	27349.4	51726.5		56	1	0	0	1.81	34.53	122	0.83	5.74	95.143	44	34	422.3		217.286	0	0	1	1	0	0	0	0	0	1	3	34.53	Eligible	Assumed deceased	Diseases of heart (I00-I09, I11, I13, I20-I51)	No - Condition not listed as a multiple cause of death	No - Condition not listed as a multiple cause of death	204	203		No	155	38	1	0	1	0
2001-2002	12313	1	17	5169.37	9807.55		60	1	1	2	5	47.61	139.9	1.16	5.25	94.1503	20	23	362.8		326.118	0	1	1	0	0	0	0	0	0	0	2	47.61	Eligible	Assumed deceased	Diabetes mellitus (E10-E14)	Yes - Condition listed as a multiple cause of death	No - Condition not listed as a multiple cause of death	191	191		No	138	76	0	0	0	0
2001-2002	12319	2	17	5675.48	11624.8		47	0	2	1	1.61	31.83	100.2	0.8	3.88	103.509	16	16	333.1	87.9	920.455	1	0	1	1	0	0	1	1	0	2	1	31.83	Eligible	Assumed alive				211	210	no	No	102	68	0	0	1	0	9.39982
2001-2002	12322	1	18	13101.8	24124.5		57	0	1	2	5	41.94	117	1.53	5.46	82.0842	24	15	499.6		3106.93	0	1	1	1	0	0	0	0	0	0	0	41.94	Eligible	Assumed alive				216	215	no	No	157	88	0	0	1	0
2001-2002	12326	1	23	15793.7	28610.2		70	1	0	1	4.82	37.49	120.4	1.11	6.34	90.5087	35	26	368.8	93.8	456.632	0	0	1	1	0	0	0	0	0	1	3	37.49	Eligible	Assumed alive				225	224		No	150	71	1	0	0	0	9.55513
2001-2002	12329	2	28	5779.25	11348.1		58	0	2	0	1.17	32.51	93.2	0.96	4.09	95.8118	34	55	178.4		89.5263	1	1	1	0	1	0	0	0	1	0	3	32.51	Eligible	Assumed deceased	Chronic lower respiratory diseases (J40-J47)	Yes - Condition listed as a multiple cause of death	Yes - Condition listed as a multiple cause of death	85	84	no	No	116	73	0	0	0	0
2001-2002	12338	1	17	4840.36	10132.5		43	0	2	0		31.64	107.4	1.32	4.78	106.458	48	43	291.5		744	0	0	0	0	0	0	0	0	0		2	31.64	Eligible	Assumed alive				218	217	no	No	110	70	0	0	0	0
2001-2002	12339	2	21	12045	24011.2		38	1	1	2	4.97	36.58	114.4	1.14	6.18	109.885	46	48	475.8	98.6	194	0	0	1	0	0	0	0	0	0	0	3	36.58	Eligible	Assumed alive				211	209		No	112	77	0	0	0	0	8.25463
2001-2002	12352	2	28	1426.46	3008.67		60	1	2	0	0.82	30.95	107	1.14	6.57	81.4429	24	26	339	119.2	799.773	0	0	1	1	0	0	0	0	0	2	3	30.95	Eligible	Assumed deceased	Malignt neoplasms (C00-C97)	Yes - Condition listed as a multiple cause of death	Yes - Condition listed as a multiple cause of death	203	202		No	164	82	0	0	1	0	9.71167
2001-2002	12359	1	25	9487.83	18278.1		20	1	2	1	1.4	30.23	97.8	0.93	3.52	144.736	44	32	398.5		682.429	0	0	1	0	0	0	0	0	0	0		30.23	Eligible	Assumed alive				207	206		No	113	61	0	0	0	0
2001-2002	12361	2	17	42679.4	76162.2		40	0	0	1	5	48.45	128.1	1.19	4.86	108.726	25	21	249.8		720	0	0	1	1	0	0	0	0	0	0	2	48.45	Eligible	Assumed alive				211	211	no	No	114	78	0	0	0	0
2001-2002	12369	1	18	36623.3	63539.5		56	0	3	1	2.07	46.5	113	1.09	6.41	71.7075	23	22	339		461.217	0	0	1	0	0	0	0	0	0	2	2	46.5	Eligible	Assumed alive				216	215	no	No	114	66	0	0	0	0
2001-2002	12371	2	26	4188.64	8126.65		62	1	1	1	3.9	32.85	113.8	0.88	3.05	67.6025	20	19	517.5	171.1	847.6	0	1	1	1	0	0	0	0	0	1	3	32.85	Eligible	Assumed deceased	Diseases of heart (I00-I09, I11, I13, I20-I51)	Yes - Condition listed as a multiple cause of death	No - Condition not listed as a multiple cause of death	145	144		No	150	52	0	0	1	1	9.81974
2001-2002	12372	2	19	42569.4	79301.4		53	1	0	2		40.33	123.4	1.06	6.21	97.1693	17	20	291.5		667.692	0	0	1	0	0	0	0	0	0	1	1	40.33	Eligible	Assumed deceased	Malignt neoplasms (C00-C97)	No - Condition not listed as a multiple cause of death	No - Condition not listed as a multiple cause of death	118	118		No	121	82	0	0	0	0
2001-2002	12379	1	26	16887	27912.4		64	1	0	0	1.21	37.68	124.5	1.16	5.95	79.1863	30	21	422.3		522	0	1	1	0	0	0	0	0	0	2	1	37.68	Eligible	Assumed alive				221	221		No	136	89	0	0	0	0
2001-2002	12381	2	17	2471.13	4958.72		62	0	2	0	5	42.68	106.7	1.19	6.13	93.1571	16	22	279.6		236.162	0	0	1	1	0	0	0	0	0	1	1	42.68	Eligible	Assumed alive				211	210		No	150	70	0	0	0	0
2001-2002	12385	1	22	33714.1	57805.6		57	0	0	2	5	33	109	1.22	5.56	96.4872	22	20	196.3		465.909	0	0	1	0	0	0	0	0	0	2	2	33	Eligible	Assumed alive				220	219	no	No	112	79	0	0	0	0
2001-2002	12403	2	28	4402.58	9503.93		47	0	2	2	2.14	54.65	157.7	0.85	4.47	38.0995	10	14	362.8	112.5	589.05	1	1	1	1	0	0	1	1	0	2	1	54.65	Eligible	Assumed deceased	All other causes (residual)	No - Condition not listed as a multiple cause of death	No - Condition not listed as a multiple cause of death	110	108	no	No	144	93	0	1	1	1	10.0062
2001-2002	12404	2	20	35158.9	63869.4		65	1	0	1	1.47	42.2	134.2	1.09	3.96	78.632	23	35	428.3	244.2	750	0	1	1	1	0	0	0	0	0	1	1	42.2	Eligible	Assumed deceased	Diseases of heart (I00-I09, I11, I13, I20-I51)	No - Condition not listed as a multiple cause of death	No - Condition not listed as a multiple cause of death	55	55		No	138	54	0	0	1	1	10.0623
2001-2002	12414	1	28	36361.4	73144.3		29	1	0	1	3.08	33.47	112	1.03	4.42	115.013	29	21	386.6	89	465.231	0	0	0	0	0	0	0	0	0	0	1	33.47	Eligible	Assumed alive				208	207		No	116	63	1	0	0	0	7.80282
2001-2002	12416	1	16	8387.01	16311.5		67	0	1	1	1.88	32.21	112								366.316	0	0	0	1	0	0	0	0	0	0	3	32.21	Eligible	Assumed alive				227	225		No	151	66	0	0	0	0
2001-2002	12421	2	24	10107.5	19043.2		58	1	2	2	5	30.86	104	1.32	5.43	73.6056	43	35	452		509.143	0	0	1	0	0	0	0	0	0	0	2	30.86	Eligible	Assumed alive				213	213		No	106	72	0	0	0	0
2001-2002	12426	1	14	5949.92	11288.4		65	1	1	2	5	37.81	129.3	1.22	6.93	108.371	19	20	285.5		724.583	1	1	1	1	0	1	0	1	0	0	0	37.81	Eligible	Assumed deceased	Diseases of heart (I00-I09, I11, I13, I20-I51)	No - Condition not listed as a multiple cause of death	No - Condition not listed as a multiple cause of death	170	170		No	128	58	0	0	1	0
2001-2002	12428	1	15	36787.5	60704.5		51	0	0	1	0.11	39.76	126.6	0.88	4.94	74.2709	12	13	267.7		451.2	0	0	1	0	0	0	0	0	0	0	0	39.76	Eligible	Assumed deceased	All other causes (residual)	No - Condition not listed as a multiple cause of death	Yes - Condition listed as a multiple cause of death	162	161	no	No	122	78	0	0	0	0
2001-2002	12429	1	21	6703.84	10453.1		85	1	0	0	2.84	38.33	123.9	1.16	4.63	81.4571	17	18	327.1		276.818	0	0	0	0	0	0	0	0	0	1	2	38.33	Eligible	Assumed deceased	Diseases of heart (I00-I09, I11, I13, I20-I51)	No - Condition not listed as a multiple cause of death	No - Condition not listed as a multiple cause of death	144	144		No	117	66	0	0	0	0
2001-2002	12432	1	16	3437.88	6443.24		18	1	1		0.11			1.29	4.53	101.443	11	19	416.4	85.3	283		0	0	0									Eligible	Assumed alive				227	226					0	0	0	0	8.48042
2001-2002	12442	1	28	1311.89	2729.65		74	0	2	0	1.16	35.9	121.5	1.16	4.09	85.6262	22	23	279.6	98.4	355.714	0	0	1	1	0	0	0	0	0	0	0	35.9	Eligible	Assumed deceased	Malignt neoplasms (C00-C97)	No - Condition not listed as a multiple cause of death	Yes - Condition listed as a multiple cause of death	191	189		No	163	64	1	0	0	0	8.44977
2001-2002	12444	2	21	2575.77	4874.24		18	1	3		4.19	33.37	115	0.88	5.97	109.392	50	35	356.9	92.2	700.235		0	1	0								33.37	Eligible	Assumed alive				210	209			129	75	0	0	0	0	9.11402
2001-2002	12457	1	22	6020.77	12237.2		40	0	2	1	3.4	41.25	117.3	1.22	4.37	114.382	22	18	309.3	107.6	465.45	0	0	1	0	0	0	0	0	0	2	2	41.25	Eligible	Assumed alive				220	220	no	No	101	55	0	0	0	0	8.96201
2001-2002	12468	1	14	16523.1	30083.3		45	0	1	2	5	35.21	96.7	1.37	4.42	121.011	16	26	356.9		443.84	0	1	0	1	0	0	0	0	0	0		35.21	Eligible	Assumed deceased	Malignt neoplasms (C00-C97)	No - Condition not listed as a multiple cause of death	No - Condition not listed as a multiple cause of death	162	161	no	No	139	82	0	0	0	0
2001-2002	12469	2	26	40190.7	72935.6		46	0	0	2	2.73	31.81	110.7	1.37	4.16	88.6984	16	14	220.1		556	0	0	0	0	0	0	0	0	0	0	2	31.81	Eligible	Assumed alive				228	227	no	No	130	82	0	0	0	0
2001-2002	12485	1	27	5441.95	10313.5		75	1	1	0	2.33	37.13	130.1	1.19	4.71	67.972	12	9	475.8		669.667	0	1	0	1	0	0	0	0	0	0	1	37.13	Eligible	Assumed deceased	All other causes (residual)	No - Condition not listed as a multiple cause of death	No - Condition not listed as a multiple cause of death	137	135		No	140	42	0	0	0	1
2001-2002	12490	1	19	14048	31375.2		24	0	1	1	0.48	32.64	109.8	1.16	4.4	168.597	22	22	249.8		416.778	0	0	1	0	0	0	0	0	0	0	0	32.64	Eligible	Assumed alive				219	218	no	No	104	57		0	0	0
2001-2002	12496	2	21	37565.3	71879		41	1	0	1	3.31	30.64	106.5	1.91	5.38	93.0717	45	36	410.4	98.7	381.333	0	0	1	0	0	0	0	0	0	2	3	30.64	Eligible	Assumed alive				211	210		No	112	69	0	0	0	0	8.29339
2001-2002	12499	2	23	40568.5	81607.3		24	1	0	1	4.13	30.8	104.4	1.14	3.83	84.1299	42	38	517.5		762.069	0	0	0	0	0	0	0	0	0	0	3	30.8	Eligible	Assumed alive				207	206		No	106	78	0	0	0	0
2001-2002	12502	1	22	1869.4	3781.47		18	0	2		2.04			1.63	4.53	141.751	15	15	303.3	91	1348.85		0	0	0									Eligible	Assumed alive				220	218	no				0	0	0	0	8.47167
2001-2002	12511	1	22	20376.8	38230		69	1	0	2	5	30.14	115.7	1.19	5.77	76.4533	22	33	398.5	107.2	660.611	0	0	1	1	0	0	0	0	0	1	2	30.14	Eligible	Assumed deceased	Malignt neoplasms (C00-C97)	No - Condition not listed as a multiple cause of death	No - Condition not listed as a multiple cause of death	41	41		No	171	93	0	0	0	0	9.30456
2001-2002	12515	1	25	4539.5	9298.06		50	0	2	0	0.86	37.36	113.5	1.37	3.36	121.838	24	16	273.6		607.407	0	1	0	0	0	0	0	0	0	0	0	37.36	Eligible	Assumed alive				207	205	no	No	114	81	0	0	0	1
2001-2002	12518	1	17	6070.61	11151		45	1	2	0	4.61	30.66	103	1.6	5.4	72.5913	27	29	416.4	96.5	532.167	0	0	1	0	0	0	0	0	0	1	3	30.66	Eligible	Assumed alive				218	217		No	125	88	0	0	0	0	7.91945
2001-2002	12519	2	24	37471.3	73427.6		35	1	0	1	3.59	31.17	111.9	0.93	5.17	86.5124	16	20	362.8	89.5	569.833	0	0	1	0	0	0	0	0	0	0	2	31.17	Eligible	Assumed alive				213	212		No	95	76	0	0	0	0	8.87627
2001-2002	12523	1	23	15757	28279		19	1	0		5	33.29	108	0.98	5.74	123.383	47	28	374.7	98.3	476.375		0	1	0								33.29	Eligible	Assumed alive				224	223			121	72		0	0	0	9.00082
2001-2002	12533	1	14	22395	44916.1		20	1	0	1	1.24	42.71	131	0.91	3.67	107.866	23	24	410.4		640.286	0	0	1	0	0	0	0	0	0	0	3	42.71	Eligible	Assumed alive				215	214		No	123	64	1	0	0	0
2001-2002	12546	1	26	9513.22	17021.7		71	1	0	0	1.16	38.03	126.4	0.85	5.17	67.1817	29	28	517.5		569.4	1	0	1	1	1	1	0	0	0	0	1	38.03	Eligible	Assumed deceased	Diseases of heart (I00-I09, I11, I13, I20-I51)	No - Condition not listed as a multiple cause of death	No - Condition not listed as a multiple cause of death	151	151		No	118	71	1	1	1	0
2001-2002	12550	1	26	12394.1	22021.6		48	1	1	2	5	50.41	141.5	0.8	5.15	116.346	29	18	553.2	89.6	194.444	0	0	1	1	0	0	0	0	0	2	2	50.41	Eligible	Assumed deceased	All other causes (residual)	No - Condition not listed as a multiple cause of death	No - Condition not listed as a multiple cause of death	58	57		No	123	89	0	0	0	0	8.72219
2001-2002	12561	2	28	9065.24	19408.8		27	0	2	2	5			2.33	5.72	119.122	17	18	261.7		558.316	0	0	1	0	0	0	0	0	0	0			Eligible	Assumed alive				214	212	no	No			0	0	0	0
2001-2002	12566	1	22	31448.8	58156.7		53	1	0	2	5		87.5	1.5	7.03	101.989	28	24	214.1		192	0	0	1	1	0	0	0	0	0	0			Eligible	Assumed alive				220	218		No			0	0	0	0
2001-2002	12568	1	26	29044.7	64851.5		28	0	0	2	1.13	44.32	112.9	1.03	3.78	100.654	20	17	392.6	77.2	565.2	0	0	1	0	0	0	0	0	0	0		44.32	Eligible	Assumed alive				220	219	no	No	106	58	0	0	0	0	8.05997
2001-2002	12570	2	21	43874.6	81134.9		55	1	0	2	3.18	30.74	104	0.96	5.77	95.8137	30	29	422.3		501.667	0	0	1	0	0	0	0	0	0	1	1	30.74	Eligible	Assumed deceased	Malignt neoplasms (C00-C97)	No - Condition not listed as a multiple cause of death	No - Condition not listed as a multiple cause of death	209	209		No	119	66	0	0	0	0
2001-2002	12577	1	28	33128.1	70938.8		27	0	0	2	3.08	31.23	99.8	1.19	4.11	125.319	8	16	243.9	96.6	661.176	0	0	1	0	0	0	0	0	0	0	1	31.23	Eligible	Assumed alive				208	207	no	No	104	62	0	0	0	0	8.08212
2001-2002	12614	1	26	12502	21038.7		19	0	0		3.42	31.76	96.4	0.83	4.14	107.223	19	19	350.9		944		0	1	0								31.76	Eligible	Assumed alive				208	207	no		104	61	1	0	0	0
2001-2002	12617	1	27	17217.2	31344.5		65	1	0	2	1.23	39.94	127.2	1.14	3.75	78.632	27	17	410.4	109.5	424.889	0	1	0	1	0	0	0	0	0	1	1	39.94	Eligible	Assumed deceased	Malignt neoplasms (C00-C97)	No - Condition not listed as a multiple cause of death	No - Condition not listed as a multiple cause of death	87	86		No	133	62	0	0	0	1	8.22229
2001-2002	12618	1	23	20502.6	39909.8		62	0	0	2	4.82	38.18	112.5	1.01	6.05	68.748	19	19	339	104.7	397.692	0	0	1	0	0	0	0	0	0	0	3	38.18	Eligible	Assumed alive				225	224		No	117	69	0	0	0	0	9.77506
2001-2002	12619	1	17	5778.56	11744.9		44	0	2	2	5	36.58	109.3	1.5	5.02	111.213	19	18	255.8		963.879	0	0	0	1	0	0	0	0	0	2	3	36.58	Eligible	Assumed alive				217	216	no	No	167	100	0	0	0	0
2001-2002	12624	1	17	1425.67	2642.01		70	1	2	2	5	30.54	109.7	0.85	5.2	43.0095	19	22	487.7		643.81	0	0	1	1	0	0	0	0	0	1	2	30.54	Eligible	Assumed alive				217	216		No	159	94	0	0	0	0
2001-2002	12635	1	20	34666.7	66827.8		40	1	0	1	0.71	31.92	110.7	1.16	5.4	118.045	46	22	362.8	140.3	453.467	0	1	1	0	0	0	0	0	0	1	0	31.92	Eligible	Assumed alive				226	225		No			1	0	0	0	9.13344
2001-2002	12640	2	25	16099.7	32916		35	1	1	1	1.75	41.23	121	1.19	5.4	112.225	32	33	493.7	114	636	0	0	1	1	0	0	0	0	0	0		41.23	Eligible	Assumed alive				208	208		No	154	76	0	0	1	0	9.70948
2001-2002	12642	1	19	14048	31375.2		33	0	1	1	0.68		121.7	0.98	4.34	112.027	25	24	339		358.667	0	1	1	0	0	0	0	0	0	0	0		Eligible	Assumed alive				220	219	no	No	114	68	0	0	0	1
2001-2002	12652	1	22	2580.27	5287.03		60	0	2	0	1.72	31.98	112.6	1.58	7.34	69.7207	27	31	309.3		571.5	0	0	1	1	0	0	0	0	0	1	3	31.98	Eligible	Assumed alive				220	219		No	157	87	0	0	0	0
2001-2002	12676	1	16	7771.03	15096.7		85	0	1	0	0.43	30.5	100.7	1.45	5.02	52.9022	11	16	327.1	94.1	388.421	0	0	0	1	0	0	0	0	0	0	1	30.5	Eligible	Assumed deceased	All other causes (residual)	No - Condition not listed as a multiple cause of death	No - Condition not listed as a multiple cause of death	74	73		No	178	66	0	0	0	0	8.28203
2001-2002	12680	2	22	22666.6	40067.8		53	0	0	1	0.5	32.13	109.7	1.03	6.21	64.4757	20	24	374.7		522.773	0	1	1	1	0	0	0	0	0	2	0	32.13	Eligible	Assumed alive				217	216	no	No	145	71		0	0	1
2001-2002	12681	1	18	4513.41	8459.1		64	1	1	2		38.01	126							54.1	220.364	1	1	1	1	0	0	1	0	0	0	1	38.01	Eligible	Assumed deceased	Diabetes mellitus (E10-E14)	Yes - Condition listed as a multiple cause of death	Yes - Condition listed as a multiple cause of death	136	135		No	145	38	0	1	1	1
2001-2002	12684	1	23	10280.4	17811.7		85	0	0	1	1.12		78.2	1.45	3.9	51.4958	15	22	297.4	123.5	937.5	1	0	0	1	1	0	0	0	0	0	2		Eligible	Assumed deceased	Diseases of heart (I00-I09, I11, I13, I20-I51)	No - Condition not listed as a multiple cause of death	No - Condition not listed as a multiple cause of death	64	63		No	174	61	0	0	1	0	8.63395
2001-2002	12693	2	20	19810.5	38743.9		48	1	0	1	0.93	34.78	120.9	0.96	4.06	100.643	145	83	321.2		317.077	0	0	1	1	0	0	0	0	0	2	1	34.78	Eligible	Assumed deceased	All other causes (residual)	Yes - Condition listed as a multiple cause of death	Yes - Condition listed as a multiple cause of death	144	143		No	108	74	0	0	1	0
2001-2002	12694	1	26	47021.5	91877.4		38	1	0	1	5	32.31	110.7	0.91	4.91	76.25	32	30	422.3	104.5	544.176	0	0	1	0	0	0	0	0	0	0	3	32.31	Eligible	Assumed alive				226	225		No	133	86	0	0	0	0	8.85388
2001-2002	12701	1	20	12307.9	26216.9		28	0	1	2		30.47	91.2	1.81	4.55	136.36	21	25	303.3		204.839	0	0	0	0	0	0	0	0	0	0	3	30.47	Eligible	Assumed alive				226	225	no	No	106	62	0	0	0	0
2001-2002	12702	1	24	15372.3	27988.2		51	0	1	1	0.95	32.12	99	2.56	5.12	116.017	33	84	642.4		152.133	1	0	0	1	0	0	1	0	0	2	3	32.12	Eligible	Assumed deceased	Diseases of heart (I00-I09, I11, I13, I20-I51)	No - Condition not listed as a multiple cause of death	No - Condition not listed as a multiple cause of death	12	12	no	No	90	69	0	0	1	0
2001-2002	12703	1	25	9513.28	13217.3		85	1	3	1	1.03			1.19	5.69	33.5707	21	21	440.2	73	626.167	0	0	1	0	0	0	0	0	0	0	2		Eligible	Assumed deceased	Influenza and pneumonia (J09-J18)	No - Condition not listed as a multiple cause of death	No - Condition not listed as a multiple cause of death	6	5		No	130	68	0	0	0	0	8.68491
2001-2002	12710	2	20	55668.2	102442		44	1	0	2	5	34.17	122.6	1.29	4.14	73.103	84	110	505.6	107.6	665.125	0	0	0	0	0	0	0	0	0	0	2	34.17	Eligible	Assumed alive				224	223		No	112	84	0	0	0	0	8.64871
2001-2002	12720	2	22	14522.1	27847.5		37	1	2	0	0.67	32.68	110.6	0.91	4.89	114.121	37	29	297.4	105.4	294.095	0	0	1	0	0	0	0	0	0	2	3	32.68	Eligible	Assumed alive				217	216		No	125	74	0	0	0	0	9.02086
2001-2002	12723	1	18	27500.3	53676.4		67	0	0	1	1.85	40.64	125.5	1.5	4.65	66.3753	31	28	356.9	135.5	749.235	0	1	1	1	0	0	0	0	0	1	3	40.64	Eligible	Assumed deceased	Cerebrovascular diseases (I60-I69)	No - Condition not listed as a multiple cause of death	No - Condition not listed as a multiple cause of death	221	221		No	145	77	1	1	1	0	9.2397
2001-2002	12730	2	19	19467.6	32586.6		19	0	0			32.97	100.2	1.84	5.28	107.223	19	19	267.7		544.933		0	1	0								32.97	Eligible	Assumed alive				223	222	no		127	72	0	0	0	0
2001-2002	12738	1	26	13703.3	30779.8		29	0	1	1	1.94	30.06	90.1	2.22	5.33	135.405	19	27	107.1		396.111	0	0	1	0	0	0	0	0	0	0	3	30.06	Eligible	Assumed alive				221	220	no	No			0	0	0	0
2001-2002	12742	1	23	10280.4	17811.7		85	0	0	1	0.95		92.4	1.99	7.58	88.537	14	18	208.2		447.188	0	0	1	1	0	0	0	0	0	2	3		Eligible	Assumed deceased	All other causes (residual)	No - Condition not listed as a multiple cause of death	No - Condition not listed as a multiple cause of death	92	91		No	150	91	0	0	0	0
2001-2002	12759	1	27	8663.17	16547.9		78	0	1	0	0.93			1.11	5.69	55.5686	17	23	475.8		373.579	1	1	1	1	0	0	0	1	0	1			Eligible	Assumed deceased	Cerebrovascular diseases (I60-I69)	No - Condition not listed as a multiple cause of death	No - Condition not listed as a multiple cause of death	12	11		No	174	50	0	0	1	1
2001-2002	12764	1	22	10235.5	17664.8		85	0	0	1	2.1			2.51	6.34	58.4915	12	26	303.3	80.4	845.75	0	0	1	1	0	0	0	0	0	0	2		Eligible	Assumed deceased	Diseases of heart (I00-I09, I11, I13, I20-I51)	No - Condition not listed as a multiple cause of death	No - Condition not listed as a multiple cause of death	71	70		No	170	72	0	0	0	0	8.24774
2001-2002	12765	1	20	12307.9	26216.9		28	0	1	1	0.68	34.58	111.7	1.29	4.58	136.36	15	16	321.2		437.161	0	0	0	0	0	0	0	0	0	1		34.58	Eligible	Assumed alive				225	223	no	No	110	64	0	0	0	0
2001-2002	12772	2	16	22543.7	39424.2		70	1	0	1	3.35	30.67	118.4	0.93	6.1	46.4998	23	32	350.9		526.769	0	0	1	0	0	0	0	0	0	1	2	30.67	Eligible	Assumed deceased	All other causes (residual)	No - Condition not listed as a multiple cause of death	No - Condition not listed as a multiple cause of death	140	139		No	118	78	1	1	0	0
2001-2002	12784	1	19	13465.6	28505.3		29	0	2	1	0.17	46.31	120.1	0.83	7.01	123.571	15	17	309.3		189.818	0	0	1	0	0	0	0	0	0	0	0	46.31	Eligible	Assumed alive				219	217	no	No	121	82	1	0	0	0
2001-2002	12791	1	21	13151.9	27929.6		23	0	1	2	2.1	31.6	100.7	1.4	4.32	104.228	14	21	309.3		356.533	0	0	0	0	0	0	0	0	0	2		31.6	Eligible	Assumed alive				205	204	no	No			0	0	0	0
2001-2002	12816	1	16	15291.4	32187.8		30	0	1	1	2.27	34.79	90.5	4.14	8.4	99.227	14	21	291.5	87.3	499.12	0	0	1	1	0	0	0	0	0	0	1	34.79	Eligible	Assumed alive				227	225	no	No	144	72	0	0	0	0	7.70803
2001-2002	12819	2	22	23294.5	43782.5		40	0	0	1	0.72		138.2	1.09	4.78	108.726	35	29	327.1	103.6	742	0	0	1	0	0	0	0	0	0	0	0		Eligible	Assumed alive				216	215	no	No	113	79	0	0	0	0	9.11787
2001-2002	12824	2	14	39129.8	75187.6		51	1	0	2	2.93	32.8	122.5	1.22	7.42	86.7581	26	25	368.8		546.96	0	0	1	0	0	0	0	0	0	2	1	32.8	Eligible	Assumed alive				224	224		No	117	71	0	0	0	0
2001-2002	12835	1	23	33375.6	58194.5		50	0	0	1	4.25	30.23	102.7	1.53	5.12	101.35	19	24	410.4		1554.14	0	0	0	0	0	0	0	0	0	2	2	30.23	Eligible	Assumed deceased	Nephritis, nephrotic syndrome and nephrosis (N00-N07, N17-N19, N25-N27)	No - Condition not listed as a multiple cause of death	No - Condition not listed as a multiple cause of death	94	93	no	No	133	62	0	0	0	0
2001-2002	12851	1	21	41584.3	79576.7		46	1	0	2	5	35.65	113	1.27	5.77	107.129	83	52	505.6	98.6	412.5	0	0	1	1	0	0	0	0	0	0	2	35.65	Eligible	Assumed alive				205	203		No	131	87	0	0	1	0	8.83957
2001-2002	12856	1	19	46058.4	90254.6		37	1	0	2	5	33.31	114	0.96	5.43	128.444	46	24	374.7		1106.76	0	0	1	0	0	0	0	0	0	0	3	33.31	Eligible	Assumed alive				219	217		No	114	64	0	0	0	0
2001-2002	12859	2	20	19984.4	39196.6		46	1	0	0	1.13	40.4	122.1	0.93	4.58	107.129	41	28	362.8	114.6	390.231	0	0	1	1	0	0	0	0	0	2	3	40.4	Eligible	Assumed alive				224	223		No	128	92	0	0	0	0	9.29005
2001-2002	12868	1	22	14326.4	26192.2		37	1	2	2	3.97	32.45	114.7	0.62	2.77	120.559	29	23	398.5		541.941	0	0	1	1	0	0	0	0	0	0	3	32.45	Eligible	Assumed alive				220	219		No	138	106	0	0	0	0
2001-2002	12884	1	21	39959.7	76688		41	1	0	2	4.25	30.4	102.6	0.91	6.93	67.7735	22	22	541.3		559.286	0	0	1	1	0	0	0	0	0	0		30.4	Eligible	Assumed deceased	Diseases of heart (I00-I09, I11, I13, I20-I51)	No - Condition not listed as a multiple cause of death	No - Condition not listed as a multiple cause of death	183	182		No	191	120		0	1	0
2001-2002	12891	2	18	14800.7	25713.1		84	0	0	1	2.09	32.69	105	1.47	5.43	37.7629	18	21	398.5		970	1	0	1	1	0	0	0	0	1	0	2	32.69	Eligible	Assumed deceased	Diseases of heart (I00-I09, I11, I13, I20-I51)	No - Condition not listed as a multiple cause of death	No - Condition not listed as a multiple cause of death	24	23		No	172	94	0	0	1	0
2001-2002	12896	2	19	27684.4	53889.7		68	0	0	2	2.79	30.33	102.2	1.5	5.95	75.9975	17	19	321.2		396.5	0	0	1	1	0	0	0	0	0	0	0	30.33	Eligible	Assumed alive				223	222		No	134	95	0	0	0	0
2001-2002	12907	1	27	14242.3	25229.7		41	0	1	1	0.48	65.41	138.9	1.55	4.01	124.459	17	22	345		415.556	1	0	0	1	0	1	0	0	1	0	1	65.41	Eligible	Assumed alive				222	222	no	No	134	90	0	0	1	0
2001-2002	12910	2	18	37960.4	75204.4		31	0	0	2	3.16	35.95	109.2	1.58	4.65	121.847	30	21	315.2	100.1	583	0	0	0	0	0	0	0	0	0	0	3	35.95	Eligible	Assumed alive				213	212	no	No	131	79	0	0	0	0	8.29505
2001-2002	12913	2	19	15844.1	28106.7		84	0	0	1	1.72			1.09	4.94	67.9183	12	15	339		786.24	0	0	1	1	0	0	0	0	0	0			Eligible	Assumed deceased	Malignt neoplasms (C00-C97)	No - Condition not listed as a multiple cause of death	No - Condition not listed as a multiple cause of death	136	136		No	128	66		0	0	0
2001-2002	12927	2	16	16896.2	36774.7		39	0	1	1	1.36	30.3	90	1.11	3.54	132.787	10	16	190.3		1118	0	0	1	0	0	0	0	0	0	0	2	30.3	Eligible	Assumed alive				205	205	no	No	114	67	0	0	0	0
2001-2002	12930	2	17	38976.8	74527.7		41	1	0	1	5	37.88	127.7	0.93	5.09	105.715	68	56	446.1	117.2	654.5	1	0	1	1	1	1	0	1	0	2	3	37.88	Eligible	Assumed alive				211	209		No	137	88	0	0	1	0	9.40345
2001-2002	12939	1	28	4029.19	8194.6		42	0	3	1	0.42			1.45	4.86	107.209	28	25	273.6		400	0	0	0	0	0	0	0	0	0	0			Eligible	Assumed alive				208	207	no	No			0	0	0	0
2001-2002	12945	2	24	27811.2	54136.5		62	0	0	1	2.01	31.36	96.9	1.91	5.77	79.269	29	25	279.6	94.7	485.1	0	0	1	1	0	0	0	0	0	0	0	31.36	Eligible	Assumed alive				214	213		No	146	79	0	0	0	0	8.42192
2001-2002	12957	2	19	49778.9	93331.1		38	0	0	2	5	31.8	116.1	0.85	5.82	110.264	46	48	386.6	96.2	399	0	0	1	1	0	0	0	0	0	0	0	31.8	Eligible	Assumed alive				223	222	no	No	113	81	0	0	0	0	9.97584
2001-2002	12960	1	26	37104.1	64321.1		53	0	0	2	4.78	33.19	108.7	1.91	4.55	73.2347	59	41	291.5		731.438	0	0	0	1	0	0	0	0	0	2	3	33.19	Eligible	Assumed alive				220	219	no	No	147	80	0	0	0	0
2001-2002	12964	1	19	18608.5	32542.3		73	1	0	1	3.01	30.17	105.8	1.06	5.38	74.335	26	17	374.7	127.4	516	0	1	1	1	0	0	0	0	0	1	2	30.17	Eligible	Assumed deceased	Diseases of heart (I00-I09, I11, I13, I20-I51)	No - Condition not listed as a multiple cause of death	No - Condition not listed as a multiple cause of death	179	178		No	127	78	0	1	1	0	9.13092
2001-2002	12965	1	23	21384.5	40120.6		60	1	0	1	5	33.12	106.6	1.19	6	81.4429	33	25	392.6	105	273.083	0	0	1	1	0	0	0	0	0	2	3	33.12	Eligible	Assumed alive				224	223		No	127	90	0	0	0	0	8.83601
2001-2002	12973	1	23	45962.9	87304.3		45	1	0	2		47.94	145.4	1.53	6.49	90.4929	45	24	588.9	111.1	477.524	0	0	1	0	0	0	0	0	0	0	3	47.94	Eligible	Assumed deceased	All other causes (residual)	Yes - Condition listed as a multiple cause of death	Yes - Condition listed as a multiple cause of death	169	168		No	126	78	0	0	0	0	8.98013
2001-2002	12991	1	27	59909.5	91311.5		44	0	0	1		31.04	103.4	1.34	4.76	89.9533	29	26	243.9		1034.1	0	0	0	0	0	0	0	0	0	2	2	31.04	Eligible	Assumed alive				222	221	no	No	113	62	0	0	0	0
2001-2002	12994	1	16	18588.5	33843.8		54	0	1	1	2.26	30.05	88	2.46	8.79	96.6619	12	16	232	104.8	1563.43	0	0	1	1	0	0	0	0	0	1	3	30.05	Eligible	Assumed alive				227	227	no	No	144	72	0	0	1	0	8.82644
2001-2002	13004	2	26	5387.87	10427.8		66	0	1	1				1.01	5.92	77.0554	22	25	493.7	90.1	306.423	0	0	1	1	0	0	0	0	0	0	0		Eligible	Assumed alive				229	227		No	137	80	0	0	0	0	9.04952
2001-2002	13027	2	21	15067	24911.7		75	0	0	1	0.64	31.23	93.6	1.09	5.07	62.7481	16	20	333.1		584.348	0	0	1	0	0	0	0	0	0	2	2	31.23	Eligible	Assumed deceased	All other causes (residual)	No - Condition not listed as a multiple cause of death	No - Condition not listed as a multiple cause of death	66	66		No	120	66	0	0	0	0
2001-2002	13033	1	14	13732.6	27455.5		20	1	1	1	1.13			1.16	4.22	124.696	27	25	261.7		336	0	0	0	0	0	0	0	0	0	0			Eligible	Assumed alive				214	213		No			0	0	0	0
2001-2002	13045	1	16	17581.6	33644.5		41	1	0	1				1.4	7.19	93.0717	70	45	350.9		615.333	0	0	1	0	0	0	0	0	0	2			Eligible	Assumed deceased	Malignt neoplasms (C00-C97)	No - Condition not listed as a multiple cause of death	No - Condition not listed as a multiple cause of death	162	160		No			0	0	0	0
2001-2002	13056	2	20	3779.77	8151.99		70	0	2	1	2.35	31.4	106.7	1.6	5.53	88.0663	15	24	327.1	38.4	568.077	0	1	1	1	0	0	0	0	0	0	0	31.4	Eligible	Assumed deceased	All other causes (residual)	No - Condition not listed as a multiple cause of death	No - Condition not listed as a multiple cause of death	58	58		No	126	45		0	0	1	7.46577
2001-2002	13059	1	20	8270.27	14369.5		43	1	1	1	1.16	36.09	114.4	0.8	5.17	94.5455	36	21	285.5		564.118	1	1	1	1	0	0	0	0	1	1	1	36.09	Eligible	Assumed alive				226	226		No	160	115	0	0	1	0
2001-2002	13066	2	27	3256.05	6188.39		66	0	2	0	1.03	35.34	110.7	1.42	5.87	77.0727	20	20	487.7	95.6	619.929	0	0	1	1	0	0	0	0	0	0	1	35.34	Eligible	Assumed alive				212	212		No	133	79	1	0	1	0	9.30075
2001-2002	13071	1	23	38789.1	77961.5		34	1	0	2	1.66	31.87	109.9	1.06	5.97	123.127	83	49	297.4	97.3	792	0	0	1	0	0	0	0	0	0	0	0	31.87	Eligible	Assumed alive				224	223		No	121	70	0	0	0	0	9.23176
2001-2002	13073	2	26	9756.54	17335.2		55	1	1	2	4.07			1.34	4.45	110.763	24	19	428.3		792	0	0	0	0	0	0	0	0	0	2	2		Eligible	Assumed alive				229	228		No	128	68	0	0	0	0
2001-2002	13093	2	26	11677	23162.3		38	1	1	1	5	35.6	123.6	0.67	4.55	131.003	14	12	297.4	81.3	566.87	0	0	1	1	0	0	0	0	0	1	2	35.6	Eligible	Assumed alive				228	228		No	134	90	0	0	0	0	8.15935
2001-2002	13095	1	19	16933.9	26735.1		18	0	0		3.14	30.35	98.6	1.19	5.35	93.6469	24	19	398.5		607.733		0	1	0								30.35	Eligible	Assumed alive				219	218	no		108	68	0	0	0	0
[truncated: 15,526 more rows]
[truncated: 2 more columns]
